# Supplementary material for: Temporal transcriptional response to ethylene gas drives growth hormone cross-regulation in Arabidopsis
Source: eLife. 2013 Jun 11;2:e00675. doi: 10.7554/eLife.00675 (PMC3679525; doi:10.7554/eLife.00675)
Supplement: Supplementary file 1. — (A) Summary of sequencing reads from EIN3 ChIP-Seq and mRNA-Seq experiments. (B) EIN3 candidate targets. (C) EIN3 candidate target gene distribution of gene ontology terms. (D) Protein binding microarray transcription factor information. (E) Motifs of EIN3 targets are over-represented in the promoters of ethylene transcriptional response genes. DOI: http://dx.doi.org/10.7554/eLife.00675.020 [file elife00675s001.xlsx]

## Sheet: A
Summary of sequencing reads from EIN3 ChIP-Seq experiments
	Ethylene treatment (hrs)
Replicate	0	0.25	0.5	1	4	12	24
1	2937213		2129743	2921207	1552324	3021150
2	3114917	4128762	2438606	3049491	2477851		3518255
Summary of sequencing reads for mRNA-Seq experiments
	Ethylene treatment (hrs)
Replicate	0	0.25	0.5	1	4	12	24
1	22507787	32894861	37353263	22927060	27923583	27248282	30388612
2	30791072	26832664	25644083	21539330	34405113	29578538	33793078
3	26111636	33153195	27683922	28167560	25196268	40426314	28022905

## Sheet: B
EIN3 targets
EIN3-R (EIN3 targets, ethylene-regulated)
AtID	TAIR10 Primary Gene Symbol/Gene Model Description
AT1G01380	ENHANCER OF TRY AND CPC 1 (ETC1)
AT1G01650	SIGNAL PEPTIDE PEPTIDASE-LIKE 4 (SPPL4)
AT1G02205	Expression of the CER1 gene associated with production of stem epicuticular wax and pollen fertility. Biochemical studies showed that cer1 mutants are blocked in the conversion of stem wax C30 aldehydes to C29 alkanes, and they also lack the secondary alcohols and ketones. These suggested the CER1 protein is an aldehyde decarbonylase, but the exact molecular function of this protein remains to be…
AT1G04220	3-KETOACYL-COA SYNTHASE 2 (KCS2)
AT1G04310	ETHYLENE RESPONSE SENSOR 2 (ERS2)
AT1G05010	ETHYLENE-FORMING ENZYME (EFE)
AT1G06080	DELTA 9 DESATURASE 1 (ADS1)
AT1G06180	MYB DOMAIN PROTEIN 13 (MYB13)
AT1G07150	MITOGEN-ACTIVATED PROTEIN KINASE KINASE KINASE 13 (MAPKKK13)
AT1G07440	NAD(P)-binding Rossmann-fold superfamily protein
AT1G08930	EARLY RESPONSE TO DEHYDRATION 6 (ERD6)
AT1G09530	PHYTOCHROME INTERACTING FACTOR 3 (PIF3)
AT1G09960	SUCROSE TRANSPORTER 4 (SUT4)
AT1G10060	BRANCHED-CHAIN AMINO ACID TRANSAMINASE 1 (BCAT-1)
AT1G10140	Uncharacterised conserved protein UCP031279
AT1G10480	ZINC FINGER PROTEIN 5 (ZFP5)
AT1G13930	Involved in response to salt stress. Knockout mutants are hypersensitive to salt stress.
AT1G16370	ORGANIC CATION/CARNITINE TRANSPORTER 6 (OCT6)
AT1G17310	MADS-box transcription factor family protein
AT1G17345	SAUR-like auxin-responsive protein family
AT1G17810	BETA-TONOPLAST INTRINSIC PROTEIN (BETA-TIP)
AT1G18100	(E12A11)
AT1G18290	unknown protein
AT1G18570	MYB DOMAIN PROTEIN 51 (MYB51)
AT1G18740	FUNCTIONS IN: molecular_function unknown
AT1G19180	JASMONATE-ZIM-DOMAIN PROTEIN 1 (JAZ1)
AT1G19530	unknown protein
AT1G19770	PURINE PERMEASE 14 (PUP14)
AT1G19900	glyoxal oxidase-related protein
AT1G20900	ESCAROLA (ESC)
AT1G21050	Protein of unknown function, DUF617
AT1G21080	DNAJ heat shock N-terminal domain-containing protein
AT1G21130	O-methyltransferase family protein
AT1G21326	VQ motif-containing protein
AT1G21400	Thiamin diphosphate-binding fold (THDP-binding) superfamily protein
AT1G21910	encodes a member of the DREB subfamily A-5 of ERF/AP2 transcription factor family. The protein contains one AP2 domain. There are 15 members in this subfamily including RAP2.1, RAP2.9 and RAP2.10.
AT1G22990	Heavy metal transport/detoxification superfamily protein
AT1G23090	SULFATE TRANSPORTER 91 (AST91)
AT1G23730	BETA CARBONIC ANHYDRASE 4 (BCA3)
AT1G24530	Transducin/WD40 repeat-like superfamily protein
AT1G25560	TEMPRANILLO 1 (TEM1)
AT1G26270	Phosphatidylinositol 3- and 4-kinase family protein
AT1G26770	EXPANSIN A10 (EXPA10)
AT1G26930	Galactose oxidase/kelch repeat superfamily protein
AT1G27740	ROOT HAIR DEFECTIVE 6-LIKE 4 (RSL4)
AT1G28370	ERF DOMAIN PROTEIN 11 (ERF11)
AT1G28520	VASCULAR PLANT ONE ZINC FINGER PROTEIN (VOZ1)
AT1G29160	Dof-type zinc finger DNA-binding family protein
AT1G30650	WRKY DNA-BINDING PROTEIN 14 (WRKY14)
AT1G31350	KAR-UP F-BOX 1 (KUF1)
AT1G32690	unknown protein
AT1G33260	Protein kinase superfamily protein
AT1G36060	encodes a member of the DREB subfamily A-6 of ERF/AP2 transcription factor family. The protein contains one AP2 domain. There are 8 members in this subfamily including RAP2.4.
AT1G43160	RELATED TO AP2 6 (RAP2.6)
AT1G48690	Auxin-responsive GH3 family protein
AT1G48930	GLYCOSYL HYDROLASE 9C1 (GH9C1)
AT1G49200	RING/U-box superfamily protein
AT1G49660	CARBOXYESTERASE 5 (CXE5)
AT1G50040	Protein of unknown function (DUF1005)
AT1G50110	D-aminoacid aminotransferase-like PLP-dependent enzymes superfamily protein
AT1G50420	SCARECROW-LIKE 3 (SCL3)
AT1G51800	Leucine-rich repeat protein kinase family protein
AT1G52890	NAC DOMAIN CONTAINING PROTEIN 19 (NAC019)
AT1G53340	Cysteine/Histidine-rich C1 domain family protein
AT1G53690	Protein of unknown function that is homologous to At5g41010, which encodes a non-catalytic subunit common to nuclear DNA-dependent RNA polymerases II, IV and V
AT1G53830	PECTIN METHYLESTERASE 2 (PME2)
AT1G55920	SERINE ACETYLTRANSFERASE 2
AT1G56220	Dormancy/auxin associated family protein
AT1G57560	MYB DOMAIN PROTEIN 50 (MYB50)
AT1G58170	Disease resistance-responsive (dirigent-like protein) family protein
AT1G59740	Major facilitator superfamily protein
AT1G59940	RESPONSE REGULATOR 3 (ARR3)
AT1G61370	S-locus lectin protein kinase family protein
AT1G62380	ACC OXIDASE 2 (ACO2)
AT1G62510	Bifunctional inhibitor/lipid-transfer protein/seed storage 2S albumin superfamily protein
AT1G63410	Protein of unknown function (DUF567)
AT1G64470	Ubiquitin-like superfamily protein
AT1G64940	CYTOCHROME P450, FAMILY 87, SUBFAMILY A, POLYPEPTIDE 6 (CYP89A6)
AT1G66180	Eukaryotic aspartyl protease family protein
AT1G67330	Protein of unknown function (DUF579)
AT1G67360	Rubber elongation factor protein (REF)
AT1G68840	REGULATOR OF THE ATPASE OF THE VACUOLAR MEMBRANE (RAV2)
AT1G69530	EXPANSIN A1 (EXPA1)
AT1G69870	NITRATE TRANSPORTER 1.7 (NRT1.7)
AT1G70230	TRICHOME BIREFRINGENCE-LIKE 27 (TBL27)
AT1G70710	GLYCOSYL HYDROLASE 9B1 (GH9B1)
AT1G71970	unknown protein
AT1G72450	JASMONATE-ZIM-DOMAIN PROTEIN 6 (JAZ6)
AT1G72510	Protein of unknown function (DUF1677)
AT1G73500	MAP KINASE KINASE 9 (MKK9)
AT1G73830	BR ENHANCED EXPRESSION 3 (BEE3)
AT1G74650	MYB DOMAIN PROTEIN 31 (MYB31)
AT1G75080	BRASSINAZOLE-RESISTANT 1 (BZR1)
AT1G75490	encodes a member of the DREB subfamily A-2 of ERF/AP2 transcription factor family. The protein contains one AP2 domain. There are eight members in this subfamily including DREB2A AND DREB2B that are involved in response to drought.
AT1G75590	SAUR-like auxin-responsive protein family
AT1G76070	unknown protein
AT1G76410	ATL8
AT1G76490	HYDROXY METHYLGLUTARYL COA REDUCTASE 1 (HMG1)
AT1G76500	SUPPRESSOR OF PHYB-4#3 (SOB3)
AT1G77145	Protein of unknown function (DUF506)
AT1G77330	similar to 1-aminocyclopropane-1-carboxylate oxidase GI:3386565 from (Sorghum bicolor)
AT1G77640	encodes a member of the DREB subfamily A-5 of ERF/AP2 transcription factor family. The protein contains one AP2 domain. There are 15 members in this subfamily including RAP2.1, RAP2.9 and RAP2.10.
AT1G78480	Prenyltransferase family protein
AT1G79320	METACASPASE 6 (MC6)
AT1G79700	Integrase-type DNA-binding superfamily protein
AT1G79750	NADP-MALIC ENZYME 4 (NADP-ME4)
AT2G01530	MLP-LIKE PROTEIN 329 (MLP329)
AT2G01580	unknown protein
AT2G02680	Cysteine/Histidine-rich C1 domain family protein
AT2G04795	unknown protein
AT2G05510	Glycine-rich protein family
AT2G14170	ALDEHYDE DEHYDROGENASE 6B2 (ALDH6B2)
AT2G15760	Protein of unknown function (DUF1645)
AT2G15830	unknown protein
AT2G15960	unknown protein
AT2G16630	Pollen Ole e 1 allergen and extensin family protein
AT2G16740	UBIQUITIN-CONJUGATING ENZYME 29 (UBC29)
AT2G17880	Chaperone DnaJ-domain superfamily protein
AT2G18350	HOMEOBOX PROTEIN 24 (HB24)
AT2G18690	unknown protein
AT2G20670	Protein of unknown function (DUF506)
AT2G21185	unknown protein
AT2G22680	Zinc finger (C3HC4-type RING finger) family protein
AT2G22880	VQ motif-containing protein
AT2G22970	SERINE CARBOXYPEPTIDASE-LIKE 11 (SCPL11)
AT2G23180	CYTOCHROME P450, FAMILY 96, SUBFAMILY A, POLYPEPTIDE 1 (CYP96A1)
AT2G23290	MYB DOMAIN PROTEIN 70 (MYB70)
AT2G25490	EIN3-BINDING F BOX PROTEIN 1 (EBF1)
AT2G25940	ALPHA-VACUOLAR PROCESSING ENZYME (ALPHA-VPE)
AT2G26070	REVERSION-TO-ETHYLENE SENSITIVITY1 (RTE1)
AT2G26290	ROOT-SPECIFIC KINASE 1 (ARSK1)
AT2G26740	SOLUBLE EPOXIDE HYDROLASE (SEH)
AT2G27690	CYTOCHROME P450, FAMILY 94, SUBFAMILY C, POLYPEPTIDE 1 (CYP94C1)
AT2G27860	UDP-D-APIOSE/UDP-D-XYLOSE SYNTHASE 1 (AXS1)
AT2G28570	unknown protein
AT2G29470	GLUTATHIONE S-TRANSFERASE TAU 3 (GSTU3)
AT2G30150	UDP-Glycosyltransferase superfamily protein
AT2G31180	MYB DOMAIN PROTEIN 14 (MYB14)
AT2G31730	basic helix-loop-helix (bHLH) DNA-binding superfamily protein
AT2G32150	Haloacid dehalogenase-like hydrolase (HAD) superfamily protein
AT2G32560	F-box family protein
AT2G34080	Cysteine proteinases superfamily protein
AT2G34650	PINOID (PID)
AT2G35260	unknown protein
AT2G35930	PLANT U-BOX 23 (PUB23)
AT2G36080	Encodes a plant-specific B3 DNA-binding domain transcription factor. Has transcription repressor activity.
AT2G36090	F-box family protein
AT2G36320	A20/AN1-like zinc finger family protein
AT2G36890	REGULATOR OF AXILLARY MERISTEMS 2 (RAX2)
AT2G37025	TRF-LIKE 8 (TRFL8)
AT2G39000	Acyl-CoA N-acyltransferases (NAT) superfamily protein
AT2G39180	ARABIDOPSIS THALIANA CRINKLY4 RELATED 2 (CCR2)
AT2G39210	Major facilitator superfamily protein
AT2G39400	alpha/beta-Hydrolases superfamily protein
AT2G39705	ROTUNDIFOLIA LIKE 8 (RTFL8)
AT2G39980	HXXXD-type acyl-transferase family protein
AT2G40540	POTASSIUM TRANSPORTER 2 (KT2)
AT2G40940	ETHYLENE RESPONSE SENSOR 1 (ERS1)
AT2G41300	STRICTOSIDINE SYNTHASE-LIKE 1 (SSL1)
AT2G42620	MORE AXILLARY BRANCHES 2 (MAX2)
AT2G43060	ILI1 BINDING BHLH 1 (IBH1)
AT2G43140	basic helix-loop-helix (bHLH) DNA-binding superfamily protein
AT2G44070	NagB/RpiA/CoA transferase-like superfamily protein
AT2G44080	ARGOS-LIKE (ARL)
AT2G44570	GLYCOSYL HYDROLASE 9B12 (GH9B12)
AT2G46690	SAUR-like auxin-responsive protein family
AT2G46970	PHYTOCHROME INTERACTING FACTOR 3-LIKE 1 (PIL1)
AT2G47160	REQUIRES HIGH BORON 1 (BOR1)
AT2G47180	GALACTINOL SYNTHASE 1 (GolS1)
AT3G01290	SPFH/Band 7/PHB domain-containing membrane-associated protein family
AT3G01970	WRKY DNA-BINDING PROTEIN 45 (WRKY45)
AT3G03660	WUSCHEL RELATED HOMEOBOX 11 (WOX11)
AT3G05890	RARE-COLD-INDUCIBLE 2B (RCI2B)
AT3G07350	Protein of unknown function (DUF506)
AT3G07870	F-box and associated interaction domains-containing protein
AT3G09270	GLUTATHIONE S-TRANSFERASE TAU 8 (GSTU8)
AT3G10120	unknown protein
AT3G11410	ARABIDOPSIS THALIANA PROTEIN PHOSPHATASE 2CA (PP2CA)
AT3G11690	unknown protein
AT3G12920	SBP (S-ribonuclease binding protein) family protein
AT3G13520	ARABINOGALACTAN PROTEIN 12 (AGP12)
AT3G14230	RELATED TO AP2 2 (RAP2.2)
AT3G15450	Aluminium induced protein with YGL and LRDR motifs
AT3G15500	NAC DOMAIN CONTAINING PROTEIN 3 (NAC3)
AT3G16400	NITRILE SPECIFIER PROTEIN 1 (NSP1)
AT3G16770	ETHYLENE-RESPONSIVE ELEMENT BINDING PROTEIN (EBP)
AT3G16857	RESPONSE REGULATOR 1 (RR1)
AT3G18715	INFLORESCENCE DEFICIENT IN ABSCISSION (IDA)-LIKE 4 (IDL4)
AT3G19200	unknown protein
AT3G20300	Protein of unknown function (DUF3537)
AT3G20395	RING/U-box superfamily protein
AT3G20830	AGC (cAMP-dependent, cGMP-dependent and protein kinase C) kinase family protein
AT3G20900	unknown protein
AT3G21510	HISTIDINE-CONTAINING PHOSPHOTRANSMITTER 1 (AHP1)
AT3G22120	CELL WALL-PLASMA MEMBRANE LINKER PROTEIN (CWLP)
AT3G22370	ALTERNATIVE OXIDASE 1A (AOX1A)
AT3G22750	Protein kinase superfamily protein
AT3G22800	Leucine-rich repeat (LRR) family protein
AT3G23150	ETHYLENE RESPONSE 2 (ETR2)
AT3G23170	unknown protein
AT3G23240	ETHYLENE RESPONSE FACTOR 1 (ERF1)
AT3G23810	S-ADENOSYL-L-HOMOCYSTEINE (SAH) HYDROLASE 2 (SAHH2)
AT3G23880	F-box and associated interaction domains-containing protein
AT3G24120	Homeodomain-like superfamily protein
AT3G24450	Heavy metal transport/detoxification superfamily protein
AT3G25730	ETHYLENE RESPONSE DNA BINDING FACTOR 3 (EDF3)
AT3G28340	GALACTURONOSYLTRANSFERASE-LIKE 10 (GATL10)
AT3G29035	NAC DOMAIN CONTAINING PROTEIN 3 (NAC3)
AT3G30775	EARLY RESPONSIVE TO DEHYDRATION 5 (ERD5)
AT3G44260	Polynucleotidyl transferase, ribonuclease H-like superfamily protein
AT3G45280	SYNTAXIN OF PLANTS 72 (SYP72)
AT3G47510	unknown protein
AT3G48990	AMP-dependent synthetase and ligase family protein
AT3G49360	6-PHOSPHOGLUCONOLACTONASE 2 (PGL2)
AT3G50310	MITOGEN-ACTIVATED PROTEIN KINASE KINASE KINASE 20 (MAPKKK20)
AT3G50330	HECATE 2 (HEC2)
AT3G52480	unknown protein
AT3G53250	SAUR-like auxin-responsive protein family
AT3G54040	PAR1 protein
AT3G57550	GUANYLATE KINASE (AGK2)
AT3G58060	Cation efflux family protein
AT3G59900	AUXIN-REGULATED GENE INVOLVED IN ORGAN SIZE (ARGOS)
AT3G60200	unknown protein
AT3G60390	HOMEOBOX-LEUCINE ZIPPER PROTEIN 3 (HAT3)
AT3G60520	unknown protein
AT3G60530	GATA TRANSCRIPTION FACTOR 4 (GATA4)
AT3G60550	CYCLIN P3
AT3G60690	SAUR-like auxin-responsive protein family
AT3G61440	CYSTEINE SYNTHASE C1 (CYSC1)
AT3G63010	GA INSENSITIVE DWARF1B (GID1B)
AT4G00730	ANTHOCYANINLESS 2 (ANL2)
AT4G01335	FUNCTIONS IN: molecular_function unknown
AT4G01720	(WRKY47)
AT4G01870	tolB protein-related
AT4G02715	unknown protein
AT4G03140	NAD(P)-binding Rossmann-fold superfamily protein
AT4G03510	RING MEMBRANE-ANCHOR 1 (RMA1)
AT4G03540	Uncharacterised protein family (UPF0497)
AT4G05150	Octicosapeptide/Phox/Bem1p family protein
AT4G06744	Leucine-rich repeat (LRR) family protein
AT4G08620	SULPHATE TRANSPORTER 1
AT4G10380	NODULIN26-LIKE INTRINSIC PROTEIN 5
AT4G11330	MAP KINASE 5 (MPK5)
AT4G11370	RING-H2 FINGER A1A (RHA1A)
AT4G12410	SAUR-like auxin-responsive protein family
AT4G12470	AZELAIC ACID INDUCED 1 (AZI1)
AT4G13395	ROTUNDIFOLIA LIKE 12 (RTFL12)
AT4G13660	PINORESINOL REDUCTASE 2 (PRR2)
AT4G14030	SELENIUM-BINDING PROTEIN 1 (SBP1)
AT4G14130	XYLOGLUCAN ENDOTRANSGLUCOSYLASE/HYDROLASE 15 (XTH15)
AT4G14930	Survival protein SurE-like phosphatase/nucleotidase
AT4G15545	unknown protein
AT4G15550	INDOLE-3-ACETATE BETA-D-GLUCOSYLTRANSFERASE (IAGLU)
AT4G16442	Uncharacterised protein family (UPF0497)
AT4G17500	ETHYLENE RESPONSIVE ELEMENT BINDING FACTOR 1 (ERF-1)
AT4G19680	IRON REGULATED TRANSPORTER 2 (IRT2)
AT4G21410	CYSTEINE-RICH RLK (RECEPTOR-LIKE PROTEIN KINASE) 29 (CRK29)
AT4G21910	MATE efflux family protein
AT4G22470	protease inhibitor/seed storage/lipid transfer protein (LTP) family protein
AT4G22840	Sodium Bile acid symporter family
AT4G23510	Disease resistance protein (TIR-NBS-LRR class) family
AT4G26080	ABA INSENSITIVE 1 (ABI1)
AT4G27310	B-box type zinc finger family protein
AT4G27450	Aluminium induced protein with YGL and LRDR motifs
AT4G28040	nodulin MtN21 /EamA-like transporter family protein
AT4G28350	Concanavalin A-like lectin protein kinase family protein
AT4G30420	nodulin MtN21 /EamA-like transporter family protein
AT4G32285	ENTH/ANTH/VHS superfamily protein
AT4G32480	Protein of unknown function (DUF506)
AT4G34380	Transducin/WD40 repeat-like superfamily protein
AT4G34419	unknown protein
AT4G34710	ARGININE DECARBOXYLASE 2 (ADC2)
AT4G35060	Heavy metal transport/detoxification superfamily protein
AT4G35160	O-methyltransferase family protein
AT4G35190	Putative lysine decarboxylase family protein
AT4G35750	SEC14 cytosolic factor family protein / phosphoglyceride transfer family protein
AT4G36780	BES1/BZR1 HOMOLOG 2 (BEH2)
AT4G37240	unknown protein
AT4G37260	MYB DOMAIN PROTEIN 73 (MYB73)
AT4G37410	CYTOCHROME P450, FAMILY 81, SUBFAMILY F, POLYPEPTIDE 4 (CYP81F4)
AT4G37580	HOOKLESS 1 (HLS1)
AT4G37890	EMBRYO SAC DEVELOPMENT ARREST 40 (EDA40)
AT4G38470	ACT-like protein tyrosine kinase family protein
AT5G01180	PEPTIDE TRANSPORTER 5 (PTR5)
AT5G01210	HXXXD-type acyl-transferase family protein
AT5G02230	Haloacid dehalogenase-like hydrolase (HAD) superfamily protein
AT5G02480	HSP20-like chaperones superfamily protein
AT5G02760	Protein phosphatase 2C family protein
AT5G03280	ETHYLENE INSENSITIVE 2 (EIN2)
AT5G03310	SAUR-like auxin-responsive protein family
AT5G03700	D-mannose binding lectin protein with Apple-like carbohydrate-binding domain
AT5G03730	CONSTITUTIVE TRIPLE RESPONSE 1 (CTR1)
AT5G03890	unknown protein
AT5G04230	Member of Phenylalanine ammonialyase (PAL) gene family. Differs significantly from PAL1 and PAL2 and other sequenced plant PAL genes. Arabidopsis has four PALs: AT2G37040 (PAL1), AT3G53260 (PAL2), AT5G04230 (PAL3) and AT3G10340 (PAL4).
AT5G05440	PYRABACTIN RESISTANCE 1-LIKE 5 (PYL5)
AT5G05880	UDP-Glycosyltransferase superfamily protein
AT5G06570	alpha/beta-Hydrolases superfamily protein
AT5G06990	Protein of unknown function, DUF617
AT5G07010	SULFOTRANSFERASE 2A (ST2A)
AT5G07100	WRKY DNA-BINDING PROTEIN 26 (WRKY26)
AT5G08260	SERINE CARBOXYPEPTIDASE-LIKE 35 (scpl35)
AT5G12050	unknown protein
AT5G12170	CRT (CHLOROQUINE-RESISTANCE TRANSPORTER)-LIKE TRANSPORTER 3 (CLT3)
AT5G12330	A member of SHI gene family. Arabidopsis thaliana has ten members that encode proteins with a RING finger-like zinc finger motif. Despite being highly divergent in sequence, many of the SHI-related genes are partially redundant in function and synergistically promote gynoecium, stamen and leaf development in Arabidopsis. Expressed in lateral root primordia and induced by auxin. SWP1 is involved i…
AT5G13080	WRKY DNA-BINDING PROTEIN 75 (WRKY75)
AT5G13330	RELATED TO AP2 6L (Rap2.6L)
AT5G13500	unknown protein
AT5G13910	LEAFY PETIOLE (LEP)
AT5G14780	FORMATE DEHYDROGENASE (FDH)
AT5G14920	Gibberellin-regulated family protein
AT5G17700	MATE efflux family protein
AT5G17780	alpha/beta-Hydrolases superfamily protein
AT5G17810	WUSCHEL RELATED HOMEOBOX 12 (WOX12)
AT5G18260	RING/U-box superfamily protein
AT5G18470	Curculin-like (mannose-binding) lectin family protein
AT5G18670	BETA-AMYLASE 3 (BMY3)
AT5G19040	ISOPENTENYLTRANSFERASE 5 (IPT5)
AT5G19120	Eukaryotic aspartyl protease family protein
AT5G20710	BETA-GALACTOSIDASE 7 (BGAL7)
AT5G20820	SAUR-like auxin-responsive protein family
AT5G21090	Leucine-rich repeat (LRR) family protein
AT5G21120	ETHYLENE-INSENSITIVE3-LIKE 2 (EIL2)
AT5G22270	unknown protein
AT5G22460	alpha/beta-Hydrolases superfamily protein
AT5G22890	C2H2 and C2HC zinc fingers superfamily protein
AT5G22940	FRA8 HOMOLOG (F8H)
AT5G24030	SLAC1 HOMOLOGUE 3 (SLAH3)
AT5G24570	unknown protein
AT5G25190	encodes a member of the ERF (ethylene response factor) subfamily B-6 of ERF/AP2 transcription factor family. The protein contains one AP2 domain. There are 12 members in this subfamily including RAP2.11.
AT5G25350	EIN3-BINDING F BOX PROTEIN 2 (EBF2)
AT5G26220	ChaC-like family protein
AT5G27320	GA INSENSITIVE DWARF1C (GID1C)
AT5G38700	unknown protein
AT5G39610	NAC DOMAIN CONTAINING PROTEIN 6 (NAC6)
AT5G40590	Cysteine/Histidine-rich C1 domain family protein
AT5G42530	unknown protein
AT5G44260	Zinc finger C-x8-C-x5-C-x3-H type family protein
AT5G44440	FAD-binding Berberine family protein
AT5G44580	unknown protein
AT5G46330	FLAGELLIN-SENSITIVE 2 (FLS2)
AT5G46710	PLATZ transcription factor family protein
AT5G47220	ETHYLENE RESPONSIVE ELEMENT BINDING FACTOR 2 (ERF2)
AT5G47230	ETHYLENE RESPONSIVE ELEMENT BINDING FACTOR 5 (ERF5)
AT5G48000	CYTOCHROME P450, FAMILY 708, SUBFAMILY A, POLYPEPTIDE 2 (CYP708A2)
AT5G48175	FUNCTIONS IN: molecular_function unknown
AT5G48800	Phototropic-responsive NPH3 family protein
AT5G48890	C2H2-like zinc finger protein
AT5G49665	Zinc finger (C3HC4-type RING finger) family protein
AT5G49690	UDP-Glycosyltransferase superfamily protein
AT5G50335	unknown protein
AT5G51780	basic helix-loop-helix (bHLH) DNA-binding superfamily protein
AT5G53830	VQ motif-containing protein
AT5G53980	HOMEOBOX PROTEIN 52 (HB52)
AT5G54490	PINOID-BINDING PROTEIN 1 (PBP1)
AT5G55620	unknown protein
AT5G57123	unknown protein
AT5G57400	unknown protein
AT5G57710	Double Clp-N motif-containing P-loop nucleoside triphosphate hydrolases superfamily protein
AT5G57760	unknown protein
AT5G57920	EARLY NODULIN-LIKE PROTEIN 10 (ENODL10)
AT5G59040	COPPER TRANSPORTER 3 (COPT3)
AT5G59220	HIGHLY ABA-INDUCED PP2C GENE 1 (HAI1)
AT5G59540	2-oxoglutarate (2OG) and Fe(II)-dependent oxygenase superfamily protein
AT5G60520	Late embryogenesis abundant (LEA) protein-related
AT5G61290	Flavin-binding monooxygenase family protein
AT5G62280	Protein of unknown function (DUF1442)
AT5G63650	SNF1-RELATED PROTEIN KINASE 2.5 (SNRK2.5)
AT5G64410	OLIGOPEPTIDE TRANSPORTER 4 (OPT4)
AT5G64440	FATTY ACID AMIDE HYDROLASE (FAAH)
AT5G66170	SULFURTRANSFERASE 18 (STR18)
AT5G66440	unknown protein
AT5G66460	ENDO-BETA-MANNASE 7 (MAN7)
AT5G67020	unknown protein
AT5G67060	HECATE 1 (HEC1)
AT5G67080	MITOGEN-ACTIVATED PROTEIN KINASE KINASE KINASE 19 (MAPKKK19)
EIN3-NR (EIN3 targets, not ethylene-regulated)
AT1G01040	Encodes a Dicer homolog. Dicer is a RNA helicase involved in microRNA processing. Mutations in this locus can result in embryo lethality. Embryo shape at seed maturity is globular-elongate. Other mutants convert the floral meristems to an indeterminate state, others yet show defects in ovule development. mRNA is expressed in all shoot tissues. DCL1 is able to produce miRNAs and siRNAs.
AT1G01490	Heavy metal transport/detoxification superfamily protein
AT1G01800	NAD(P)-binding Rossmann-fold superfamily protein
AT1G02070	unknown protein
AT1G02400	GIBBERELLIN 2-OXIDASE 6 (GA2OX6)
AT1G02810	Plant invertase/pectin methylesterase inhibitor superfamily
AT1G02860	NITROGEN LIMITATION ADAPTATION (NLA)
AT1G03730	unknown protein
AT1G03780	Homolog of vertebrate TPX2. Protein has three domains involved in nuclear targeting, one in nuclear export and two in microtubule binding. Involved in mitotic spindle assembly during late prophase and early prometaphase.
AT1G04171	unknown protein
AT1G04690	POTASSIUM CHANNEL BETA SUBUNIT (KAB1)
AT1G04770	Tetratricopeptide repeat (TPR)-like superfamily protein
AT1G05140	Peptidase M50 family protein
AT1G06840	Leucine-rich repeat protein kinase family protein
AT1G06990	GDSL-like Lipase/Acylhydrolase superfamily protein
AT1G08300	NO VEIN-LIKE (NVL)
AT1G08500	EARLY NODULIN-LIKE PROTEIN 18 (ENODL18)
AT1G08510	FATTY ACYL-ACP THIOESTERASES B (FATB)
AT1G08920	ERD (EARLY RESPONSE TO DEHYDRATION) SIX-LIKE 1 (ESL1)
AT1G09080	(BIP3)
AT1G09250	basic helix-loop-helix (bHLH) DNA-binding superfamily protein
AT1G09560	GERMIN-LIKE PROTEIN 5 (GLP5)
AT1G09570	PHYTOCHROME A (PHYA)
AT1G09970	(LRR XI-23)
AT1G10310	encodes a NADPH-dependent pterin aldehyde reductase that accepts pterin aldehyde as well as dihydropterin aldehyde as substrates involved in metabolism and salvage of folate and its derivatives.
AT1G10460	GERMIN-LIKE PROTEIN 7 (GLP7)
AT1G10620	Protein kinase superfamily protein
AT1G10690	unknown protein
AT1G10740	alpha/beta-Hydrolases superfamily protein
AT1G11180	Secretory carrier membrane protein (SCAMP) family protein
AT1G11600	CYTOCHROME P450, FAMILY 77, SUBFAMILY B, POLYPEPTIDE 1 (CYP77B1)
AT1G11670	MATE efflux family protein
AT1G12740	encodes a protein with cytochrome P450 domain
AT1G13260	RELATED TO ABI3/VP1 1 (RAV1)
AT1G13370	Histone superfamily protein
AT1G13590	PHYTOSULFOKINE 1 PRECURSOR (PSK1)
AT1G13960	WRKY DNA-BINDING PROTEIN 4 (WRKY4)
AT1G14185	Glucose-methanol-choline (GMC) oxidoreductase family protein
AT1G14270	CAAX amino terminal protease family protein
AT1G14600	Homeodomain-like superfamily protein
AT1G14720	XYLOGLUCAN ENDOTRANSGLUCOSYLASE/HYDROLASE 28 (XTH28)
AT1G14860	NUDIX HYDROLASE HOMOLOG 18 (NUDT18)
AT1G14910	ENTH/ANTH/VHS superfamily protein
AT1G15390	PEPTIDE DEFORMYLASE 1A (PDF1A)
AT1G15670	Galactose oxidase/kelch repeat superfamily protein
AT1G17230	Leucine-rich receptor-like protein kinase family protein
AT1G17370	OLIGOURIDYLATE BINDING PROTEIN 1B (UBP1B)
AT1G18400	BR ENHANCED EXPRESSION 1 (BEE1)
AT1G18710	MYB DOMAIN PROTEIN 47 (MYB47)
AT1G18720	Protein of unknown function (DUF962)
AT1G19350	BRI1-EMS-SUPPRESSOR 1 (BES1)
AT1G19440	3-KETOACYL-COA SYNTHASE 4 (KCS4)
AT1G20640	Plant regulator RWP-RK family protein
AT1G20980	SQUAMOSA PROMOTER BINDING PROTEIN-LIKE 14 (SPL14)
AT1G21000	PLATZ transcription factor family protein
AT1G21900	emp24/gp25L/p24 family/GOLD family protein
AT1G21920	Histone H3 K4-specific methyltransferase SET7/9 family protein
AT1G21940	unknown protein
AT1G21975	unknown protein
AT1G22180	Sec14p-like phosphatidylinositol transfer family protein
AT1G22767	unknown protein
AT1G23020	Encodes a ferric chelate reductase whose transcription is regulated by FIT1. Expressed in the root, shoot, flower and cotyledon.
AT1G23060	BEST Arabidopsis thaliana protein match is: TPX2 (targeting protein for Xklp2) protein family (TAIR:AT1G70950.1)
AT1G23080	PIN-FORMED 7 (PIN7)
AT1G24625	ZINC FINGER PROTEIN 7 (ZFP7)
AT1G25540	PHYTOCHROME AND FLOWERING TIME 1 (PFT1)
AT1G25550	myb-like transcription factor family protein
AT1G26290	unknown protein
AT1G26440	UREIDE PERMEASE 5 (UPS5)
AT1G26780	MYB DOMAIN PROTEIN 117 (MYB117)
AT1G27200	CONTAINS InterPro DOMAIN/s: Protein of unknown function DUF23 (InterPro:IPR008166)
AT1G27213	unknown protein
AT1G27470	transducin family protein / WD-40 repeat family protein
AT1G27980	DIHYDROSPHINGOSINE PHOSPHATE LYASE (DPL1)
AT1G28240	Protein of unknown function (DUF616)
AT1G28450	AGAMOUS-LIKE 58 (AGL58)
AT1G28580	GDSL-like Lipase/Acylhydrolase superfamily protein
AT1G29120	Hydrolase-like protein family
AT1G29400	MEI2-LIKE PROTEIN 5 (ML5)
AT1G29600	Zinc finger C-x8-C-x5-C-x3-H type family protein
AT1G29670	GDSL-like Lipase/Acylhydrolase superfamily protein
AT1G29760	Putative adipose-regulatory protein (Seipin)
AT1G30620	MURUS 4 (MUR4)
AT1G30960	GTP-binding family protein
AT1G31040	PLATZ transcription factor family protein
AT1G31310	hydroxyproline-rich glycoprotein family protein
AT1G31360	ARABIDOPSIS RECQ HELICASE L2 (RECQL2)
AT1G31810	FORMIN HOMOLOGY 14 (AFH14)
AT1G31880	BREVIS RADIX (BRX)
AT1G32200	(ATS1)
AT1G32530	RING/U-box superfamily protein
AT1G32700	PLATZ transcription factor family protein
AT1G32763	Encodes a defensin-like (DEFL) family protein.
AT1G32780	GroES-like zinc-binding dehydrogenase family protein
AT1G32930	Galactosyltransferase family protein
AT1G33020	F-box and associated interaction domains-containing protein
AT1G33390	FASCIATED STEM 4 (FAS4)
AT1G33790	jacalin lectin family protein
AT1G34041	unknown protein
AT1G34245	EPIDERMAL PATTERNING FACTOR 2 (EPF2)
AT1G34320	Protein of unknown function (DUF668)
AT1G34370	SENSITIVE TO PROTON RHIZOTOXICITY 1 (STOP1)
AT1G34400	unknown protein
AT1G35710	Protein kinase family protein with leucine-rich repeat domain
AT1G45249	Leucine zipper transcription factor that binds to the abscisic acid (ABA)–responsive element (ABRE) motif in the promoter region of ABA-inducible genes. Enhances drought tolerance in vegetative tissues. Required for normal glucose response. Localized in the nucleus. Expressed constitutively in roots, leaf vascular tissues, and hydathodes or in all tissues under stress conditions. It's phosphoryla…
AT1G45332	Translation elongation factor EFG/EF2 protein
AT1G47128	RESPONSIVE TO DEHYDRATION 21 (RD21)
AT1G47655	Dof-type zinc finger DNA-binding family protein
AT1G47870	(ATE2F2)
AT1G48000	MYB DOMAIN PROTEIN 112 (MYB112)
AT1G48320	Thioesterase superfamily protein
AT1G49435	LOW-MOLECULAR-WEIGHT CYSTEINE-RICH 16 (LCR16)
AT1G49500	unknown protein
AT1G49780	PLANT U-BOX 26 (PUB26)
AT1G50730	unknown protein
AT1G51090	Heavy metal transport/detoxification superfamily protein
AT1G51840	protein kinase-related
AT1G51940	protein kinase family protein / peptidoglycan-binding LysM domain-containing protein
AT1G52565	unknown protein
AT1G53170	ETHYLENE RESPONSE FACTOR 8 (ERF8)
AT1G53180	unknown protein
AT1G53300	TETRATRICOPETIDE-REPEAT THIOREDOXIN-LIKE 1 (TTL1)
AT1G53310	PHOSPHOENOLPYRUVATE CARBOXYLASE 1 (PPC1)
AT1G53920	GDSL-MOTIF LIPASE 5 (GLIP5)
AT1G54130	RELA/SPOT HOMOLOG 3 (RSH3)
AT1G55020	LIPOXYGENASE 1 (LOX1)
AT1G55580	LATERAL SUPPRESSOR (LAS)
AT1G55880	Pyridoxal-5'-phosphate-dependent enzyme family protein
AT1G56145	Leucine-rich repeat transmembrane protein kinase
AT1G56200	EMBRYO DEFECTIVE 1303 (emb1303)
AT1G58350	(ZW18)
AT1G58400	Disease resistance protein (CC-NBS-LRR class) family
AT1G59820	AMINOPHOSPHOLIPID ATPASE3 (ALA3)
AT1G60010	unknown protein
AT1G60140	TREHALOSE PHOSPHATE SYNTHASE (TPS10)
AT1G60900	U2 snRNP auxilliary factor, large subunit, splicing factor
AT1G61460	S-locus protein kinase, putative
AT1G61870	PENTATRICOPEPTIDE REPEAT 336 (PPR336)
AT1G62181	unknown protein
AT1G62240	unknown protein
AT1G62370	RING/U-box superfamily protein
AT1G62420	Protein of unknown function (DUF506)
AT1G63500	Protein kinase protein with tetratricopeptide repeat domain
AT1G63810	CONTAINS InterPro DOMAIN/s: Nrap protein (InterPro:IPR005554)
AT1G63840	RING/U-box superfamily protein
AT1G64080	unknown protein
AT1G65470	FASCIATA 1 (FAS1)
AT1G65920	Regulator of chromosome condensation (RCC1) family with FYVE zinc finger domain
AT1G65930	CYTOSOLIC NADP+-DEPENDENT ISOCITRATE DEHYDROGENASE (cICDH)
AT1G66080	unknown protein
AT1G66210	Subtilisin-like serine endopeptidase family protein
AT1G66270	(BGLU21)
AT1G66340	ETHYLENE RESPONSE 1 (ETR1)
AT1G66390	MYB DOMAIN PROTEIN 90 (MYB90)
AT1G66475	unknown protein
AT1G66790	unknown protein
AT1G67030	ZINC FINGER PROTEIN 6 (ZFP6)
AT1G67050	unknown protein
AT1G67090	RIBULOSE BISPHOSPHATE CARBOXYLASE SMALL CHAIN 1A (RBCS1A)
AT1G67620	Lojap-related protein
AT1G68050	FLAVIN-BINDING, KELCH REPEAT, F BOX 1 (FKF1)
AT1G68130	INDETERMINATE(ID)-DOMAIN 14 (IDD14)
AT1G68320	MYB DOMAIN PROTEIN 62 (MYB62)
AT1G68340	Protein of unknown function (DUF1639)
AT1G68550	encodes a member of the ERF (ethylene response factor) subfamily B-6 of ERF/AP2 transcription factor family. The protein contains one AP2 domain. There are 12 members in this subfamily including RAP2.11.
AT1G68630	PLAC8 family protein
AT1G68670	myb-like transcription factor family protein
AT1G69270	RECEPTOR-LIKE PROTEIN KINASE 1 (RPK1)
AT1G69310	WRKY DNA-BINDING PROTEIN 57 (WRKY57)
AT1G69430	unknown protein
AT1G69500	CYTOCHROME P450, FAMILY 704, SUBFAMILY B, POLYPEPTIDE 1 (CYP704B1)
AT1G69810	WRKY DNA-BINDING PROTEIN 36 (WRKY36)
AT1G69960	SERINE/THREONINE PROTEIN PHOSPHATASE 2A (PP2A)
AT1G70100	unknown protein
AT1G70420	Protein of unknown function (DUF1645)
AT1G70590	F-box family protein
AT1G70720	Plant invertase/pectin methylesterase inhibitor superfamily protein
AT1G70750	Protein of unknown function, DUF593
AT1G71080	RNA polymerase II transcription elongation factor
AT1G71692	AGAMOUS-LIKE 12 (AGL12)
AT1G71980	Protease-associated (PA) RING/U-box zinc finger family protein
AT1G72150	PATELLIN 1 (PATL1)
AT1G72416	Chaperone DnaJ-domain superfamily protein
AT1G72750	TRANSLOCASE INNER MEMBRANE SUBUNIT 23-2 (TIM23-2)
AT1G72880	Survival protein SurE-like phosphatase/nucleotidase
AT1G73390	Endosomal targeting BRO1-like domain-containing protein
AT1G73880	UDP-GLUCOSYL TRANSFERASE 89B1 (UGT89B1)
AT1G74080	MYB DOMAIN PROTEIN 122 (MYB122)
AT1G74430	MYB DOMAIN PROTEIN 95 (MYB95)
AT1G74640	alpha/beta-Hydrolases superfamily protein
AT1G75180	Erythronate-4-phosphate dehydrogenase family protein
AT1G75380	BIFUNCTIONAL NUCLEASE IN BASAL DEFENSE RESPONSE 1 (BBD1)
AT1G75388	CONSERVED PEPTIDE UPSTREAM OPEN READING FRAME 5 (CPuORF5)
AT1G75440	UBIQUITIN-CONJUGATING ENZYME 16 (UBC16)
AT1G75540	SALT TOLERANCE HOMOLOG2 (STH2)
AT1G75710	C2H2-like zinc finger protein
AT1G75750	GAST1 PROTEIN HOMOLOG 1 (GASA1)
AT1G76160	SKU5 SIMILAR 5 (sks5)
AT1G76180	EARLY RESPONSE TO DEHYDRATION 14 (ERD14)
AT1G76380	DNA-binding bromodomain-containing protein
AT1G76405	unknown protein
AT1G76870	BEST Arabidopsis thaliana protein match is: sequence-specific DNA binding transcription factors (TAIR:AT1G21200.1)
AT1G77660	Histone H3 K4-specific methyltransferase SET7/9 family protein
AT1G77670	Pyridoxal phosphate (PLP)-dependent transferases superfamily protein
AT1G77740	PHOSPHATIDYLINOSITOL-4-PHOSPHATE 5-KINASE 2 (PIP5K2)
AT1G77890	DNA-directed RNA polymerase II protein
AT1G78000	SULFATE TRANSPORTER 1
AT1G78080	RELATED TO AP2 4 (RAP2.4)
AT1G78100	F-box family protein
AT1G78340	GLUTATHIONE S-TRANSFERASE TAU 22 (GSTU22)
AT1G78600	light-regulated zinc finger protein 1 (LZF1)
AT1G79070	SNARE-associated protein-related
AT1G79110	zinc ion binding
AT1G79120	Ubiquitin carboxyl-terminal hydrolase family protein
AT1G79160	unknown protein
AT1G80500	SNARE-like superfamily protein
AT2G01023	unknown protein
AT2G01050	zinc ion binding
AT2G01140	Aldolase superfamily protein
AT2G01410	NHL domain-containing protein
AT2G01505	CLAVATA3/ESR-RELATED 16 (CLE16)
AT2G01670	NUDIX HYDROLASE HOMOLOG 17 (NUDT17)
AT2G01830	WOODEN LEG (WOL)
AT2G02100	LOW-MOLECULAR-WEIGHT CYSTEINE-RICH 69 (LCR69)
AT2G02220	PHYTOSULFOKIN RECEPTOR 1 (PSKR1)
AT2G02770	4'-phosphopantetheinyl transferase superfamily
AT2G03750	P-loop containing nucleoside triphosphate hydrolases superfamily protein
AT2G03890	PHOSPHOINOSITIDE 4-KINASE GAMMA 7 (PI4K GAMMA 7)
AT2G04041	Protein of unknown function (DUF784)
AT2G04100	MATE efflux family protein
AT2G05580	Glycine-rich protein family
AT2G06541	TTF-type zinc finger protein with HAT dimerisation domain
AT2G07050	CYCLOARTENOL SYNTHASE 1 (CAS1)
AT2G07180	Protein kinase superfamily protein
AT2G07640	NAD(P)-binding Rossmann-fold superfamily protein
AT2G07673	unknown protein
AT2G07687	Cytochrome c oxidase, subunit III
AT2G07692	unknown protein
AT2G07705	unknown protein
AT2G07721	unknown protein
AT2G07732	Ribulose bisphosphate carboxylase large chain, catalytic domain
AT2G07734	Alpha-L RNA-binding motif/Ribosomal protein S4 family protein
AT2G07738	unknown protein
AT2G07739	Ycf1 protein
AT2G07775	unknown protein
AT2G07798	unknown protein
AT2G07820	unknown protein
AT2G07835	unknown protein
AT2G11773	unknown protein
AT2G13950	Cysteine/Histidine-rich C1 domain family protein
AT2G14260	PROLINE IMINOPEPTIDASE (PIP)
AT2G14390	unknown protein
AT2G15390	FUCOSYLTRANSFERASE 4 (FUT4)
AT2G16430	PURPLE ACID PHOSPHATASE 10 (PAP10)
AT2G16720	MYB DOMAIN PROTEIN 7 (MYB7)
AT2G18160	BASIC LEUCINE-ZIPPER 2 (bZIP2)
AT2G18170	MAP KINASE 7 (MPK7)
AT2G18876	Afadin/alpha-actinin-binding protein
AT2G18960	H(+)-ATPASE 1 (HA1)
AT2G19190	FLG22-INDUCED RECEPTOR-LIKE KINASE 1 (FRK1)
AT2G19560	ENHANCED ETHYLENE RESPONSE 5 (EER5)
AT2G19580	TETRASPANIN2 (TET2)
AT2G19820	LOB DOMAIN-CONTAINING PROTEIN 9 (LBD9)
AT2G19880	Nucleotide-diphospho-sugar transferases superfamily protein
AT2G20210	RNI-like superfamily protein
AT2G20900	DIACYLGLYCEROL KINASE 5 (DGK5)
AT2G21110	Disease resistance-responsive (dirigent-like protein) family protein
AT2G21300	ATP binding microtubule motor family protein
AT2G21520	Sec14p-like phosphatidylinositol transfer family protein
AT2G22030	Galactose oxidase/kelch repeat superfamily protein
AT2G22201	unknown protein
AT2G22470	ARABINOGALACTAN PROTEIN 2 (AGP2)
AT2G22650	FAD-dependent oxidoreductase family protein
AT2G22760	basic helix-loop-helix (bHLH) DNA-binding superfamily protein
AT2G22800	(HAT9)
AT2G22860	PHYTOSULFOKINE 2 PRECURSOR (PSK2)
AT2G23220	CYTOCHROME P450, FAMILY 81, SUBFAMILY D, POLYPEPTIDE 6 (CYP81D6)
AT2G23300	Leucine-rich repeat protein kinase family protein
AT2G23310	(ATRER1C1)
AT2G23450	Protein kinase superfamily protein
AT2G23680	Cold acclimation protein WCOR413 family
AT2G23800	GERANYLGERANYL PYROPHOSPHATE SYNTHASE 2 (GGPS2)
AT2G24000	SERINE CARBOXYPEPTIDASE-LIKE 22 (scpl22)
AT2G24765	ADP-RIBOSYLATION FACTOR 3 (ARF3)
AT2G25190	PPPDE putative thiol peptidase family protein
AT2G25310	FUNCTIONS IN: carbohydrate binding
AT2G25737	Sulfite exporter TauE/SafE family protein
AT2G26660	SPX DOMAIN GENE 2 (SPX2)
AT2G27060	Leucine-rich repeat protein kinase family protein
AT2G27310	F-box family protein
AT2G27830	unknown protein
AT2G28050	Pentatricopeptide repeat (PPR) superfamily protein
AT2G28490	RmlC-like cupins superfamily protein
AT2G29080	FTSH PROTEASE 3 (ftsh3)
AT2G29440	GLUTATHIONE S-TRANSFERASE TAU 6 (GSTU6)
AT2G30020	Encodes AP2C1. Belongs to the clade B of the PP2C-superfamily. Acts as a MAPK phosphatase that negatively regulates MPK4 and MPK6.
AT2G30060	Pleckstrin homology (PH) domain superfamily protein
AT2G30230	unknown protein
AT2G30660	ATP-dependent caseinolytic (Clp) protease/crotonase family protein
AT2G30700	unknown protein
AT2G31160	LIGHT SENSITIVE HYPOCOTYLS 3 (LSH3)
AT2G31240	Tetratricopeptide repeat (TPR)-like superfamily protein
AT2G31750	UDP-GLUCOSYL TRANSFERASE 74D1 (UGT74D1)
AT2G32240	FUNCTIONS IN: molecular_function unknown
AT2G32415	Polynucleotidyl transferase, ribonuclease H fold protein with HRDC domain
AT2G33170	Leucine-rich repeat receptor-like protein kinase family protein
AT2G33205	Serinc-domain containing serine and sphingolipid biosynthesis protein
AT2G33700	Protein phosphatase 2C family protein
AT2G33710	encodes a member of the ERF (ethylene response factor) subfamily B-4 of ERF/AP2 transcription factor family. The protein contains one AP2 domain. There are 7 members in this subfamily.
AT2G33810	SQUAMOSA PROMOTER BINDING PROTEIN-LIKE 3 (SPL3)
AT2G34480	Ribosomal protein L18ae/LX family protein
AT2G34610	unknown protein
AT2G34730	myosin heavy chain-related
AT2G36350	Protein kinase superfamily protein
AT2G36690	2-oxoglutarate (2OG) and Fe(II)-dependent oxygenase superfamily protein
AT2G36950	Heavy metal transport/detoxification superfamily protein
AT2G37170	PLASMA MEMBRANE INTRINSIC PROTEIN 2 (PIP2B)
AT2G37220	Encodes a chloroplast RNA binding protein. A substrate of the type III effector HopU1 (mono-ADP-ribosyltransferase). Protein is tyrosine-phosphorylated and its phosphorylation state is modulated in response to ABA in Arabidopsis thaliana seeds.
AT2G37760	NAD(P)-linked oxidoreductase superfamily protein
AT2G38120	AUXIN RESISTANT 1 (AUX1)
AT2G38310	PYR1-LIKE 4 (PYL4)
AT2G39370	unknown protein
AT2G39480	P-GLYCOPROTEIN 6 (PGP6)
AT2G39500	unknown protein
AT2G39990	EUKARYOTIC TRANSLATION INITIATION FACTOR 2 (EIF2)
AT2G40004	unknown protein
AT2G40230	HXXXD-type acyl-transferase family protein
AT2G40260	Homeodomain-like superfamily protein
AT2G40340	(DREB2C)
AT2G40830	RING-H2 FINGER C1A (RHC1A)
AT2G41220	GLUTAMATE SYNTHASE 2 (GLU2)
AT2G41233	unknown protein
AT2G41380	S-adenosyl-L-methionine-dependent methyltransferases superfamily protein
AT2G41540	(GPDHC1)
AT2G41640	Glycosyltransferase family 61 protein
AT2G41690	HEAT SHOCK TRANSCRIPTION FACTOR B3 (HSFB3)
AT2G41870	Remorin family protein
AT2G41940	ZINC FINGER PROTEIN 8 (ZFP8)
AT2G42280	basic helix-loop-helix (bHLH) DNA-binding superfamily protein
AT2G42500	PROTEIN PHOSPHATASE 2A-3 (PP2A-3)
AT2G42520	P-loop containing nucleoside triphosphate hydrolases superfamily protein
AT2G42610	LIGHT SENSITIVE HYPOCOTYLS 10 (LSH10)
AT2G43240	Nucleotide-sugar transporter family protein
AT2G43320	S-adenosyl-L-methionine-dependent methyltransferases superfamily protein
AT2G43590	Chitinase family protein
AT2G44500	O-fucosyltransferase family protein
AT2G44660	ALG6, ALG8 glycosyltransferase family
AT2G44670	Protein of unknown function (DUF581)
AT2G45600	alpha/beta-Hydrolases superfamily protein
AT2G46200	unknown protein
AT2G46420	Plant protein 1589 of unknown function
AT2G46580	Pyridoxamine 5'-phosphate oxidase family protein
AT2G46680	HOMEOBOX 7 (HB-7)
AT2G46870	NGATHA1 (NGA1)
AT2G46920	POLTERGEIST (POL)
AT2G47010	unknown protein
AT2G47490	NAD+ TRANSPORTER 1 (NDT1)
AT2G47510	FUMARASE 1 (FUM1)
AT2G47660	unknown protein
AT2G47844	unknown protein
AT2G48010	RECEPTOR-LIKE KINASE IN IN FLOWERS 3 (RKF3)
AT3G01470	HOMEOBOX 1 (HB-1)
AT3G02120	hydroxyproline-rich glycoprotein family protein
AT3G02180	SPIRAL 1-LIKE3 (SP1L3)
AT3G02910	AIG2-like (avirulence induced gene) family protein
AT3G03270	Adenine nucleotide alpha hydrolases-like superfamily protein
AT3G04010	O-Glycosyl hydrolases family 17 protein
AT3G04070	NAC DOMAIN CONTAINING PROTEIN 47 (NAC047)
AT3G04680	CLP-SIMILAR PROTEIN 3 (CLPS3)
AT3G04721	unknown protein
AT3G05160	Major facilitator superfamily protein
AT3G05165	Major facilitator superfamily protein
AT3G05400	Major facilitator superfamily protein
AT3G05490	RALF-LIKE 22 (RALFL22)
AT3G05840	(ATSK12)
AT3G05936	unknown protein
AT3G05937	unknown protein
AT3G06019	unknown protein
AT3G06500	Plant neutral invertase family protein
AT3G07360	PLANT U-BOX 9 (PUB9)
AT3G07390	AUXIN-INDUCED IN ROOT CULTURES 12 (AIR12)
AT3G07760	Sterile alpha motif (SAM) domain-containing protein
AT3G07840	Pectin lyase-like superfamily protein
AT3G09510	Ribonuclease H-like superfamily protein
AT3G09920	PHOSPHATIDYL INOSITOL MONOPHOSPHATE 5 KINASE (PIP5K9)
AT3G10320	Glycosyltransferase family 61 protein
AT3G10410	SERINE CARBOXYPEPTIDASE-LIKE 49 (scpl49)
AT3G10760	Homeodomain-like superfamily protein
AT3G10985	SENESCENCE ASSOCIATED GENE 20 (SAG20)
AT3G11780	MD-2-related lipid recognition domain-containing protein / ML domain-containing protein
AT3G12600	NUDIX HYDROLASE HOMOLOG 16 (NUDT16)
AT3G12960	unknown protein
AT3G13310	Chaperone DnaJ-domain superfamily protein
AT3G13480	unknown protein
AT3G13686	unknown protein
AT3G13710	PRENYLATED RAB ACCEPTOR 1.F4 (PRA1.F4)
AT3G13882	Ribosomal protein L34
AT3G14020	NUCLEAR FACTOR Y, SUBUNIT A6 (NF-YA6)
AT3G14060	unknown protein
AT3G14225	GDSL-MOTIF LIPASE 4 (GLIP4)
AT3G14380	Uncharacterised protein family (UPF0497)
AT3G14450	CTC-INTERACTING DOMAIN 9 (CID9)
AT3G14560	unknown protein
AT3G14590	(NTMC2T6.2)
AT3G14595	Ribosomal protein L18ae family
AT3G14680	CYTOCHROME P450, FAMILY 72, SUBFAMILY A, POLYPEPTIDE 14 (CYP72A14)
AT3G14840	Leucine-rich repeat transmembrane protein kinase
AT3G15200	Tetratricopeptide repeat (TPR)-like superfamily protein
AT3G15300	VQ motif-containing protein
AT3G15790	METHYL-CPG-BINDING DOMAIN 11 (MBD11)
AT3G16830	TOPLESS-RELATED 2 (TPR2)
AT3G17860	JASMONATE-ZIM-DOMAIN PROTEIN 3 (JAZ3)
AT3G18040	MAP KINASE 9 (MPK9)
AT3G18550	BRANCHED 1 (BRC1)
AT3G18710	PLANT U-BOX 29 (PUB29)
AT3G18773	RING/U-box superfamily protein
AT3G18940	clast3-related
AT3G19000	2-oxoglutarate (2OG) and Fe(II)-dependent oxygenase superfamily protein
AT3G19390	Granulin repeat cysteine protease family protein
AT3G19520	Protein of unknown function (DUF626)
AT3G19550	unknown protein
AT3G19680	Protein of unknown function (DUF1005)
AT3G20270	lipid-binding serum glycoprotein family protein
AT3G20510	Transmembrane proteins 14C
AT3G20820	Leucine-rich repeat (LRR) family protein
AT3G21320	BEST Arabidopsis thaliana protein match is: hydroxyproline-rich glycoprotein family protein (TAIR:AT2G25930.1)
AT3G21700	(SGP2)
AT3G21710	unknown protein
AT3G22160	VQ motif-containing protein
AT3G22380	TIME FOR COFFEE (TIC)
AT3G22890	ATP SULFURYLASE 1 (APS1)
AT3G23030	INDOLE-3-ACETIC ACID INDUCIBLE 2 (IAA2)
AT3G23040	unknown protein
AT3G23310	AGC (cAMP-dependent, cGMP-dependent and protein kinase C) kinase family protein
AT3G23440	EMBRYO SAC DEVELOPMENT ARREST 6 (EDA6)
AT3G23620	Ribosomal RNA processing Brix domain protein
AT3G23727	SCR-LIKE 12 (SCRL12)
AT3G24100	Uncharacterised protein family SERF
AT3G24160	PUTATIVE TYPE 1 MEMBRANE PROTEIN (PMP)
AT3G24420	alpha/beta-Hydrolases superfamily protein
AT3G24480	Leucine-rich repeat (LRR) family protein
AT3G24503	ALDEHYDE DEHYDROGENASE 2C4 (ALDH2C4)
AT3G25250	(AGC2-1)
AT3G25410	Sodium Bile acid symporter family
AT3G25600	Calcium-binding EF-hand family protein
AT3G25610	ATPase E1-E2 type family protein / haloacid dehalogenase-like hydrolase family protein
AT3G25720	RNA-directed DNA polymerase (reverse transcriptase)-related family protein
AT3G25780	ALLENE OXIDE CYCLASE 3 (AOC3)
AT3G26870	Plant self-incompatibility protein S1 family
AT3G27010	TEOSINTE BRANCHED 1, CYCLOIDEA, PCF (TCP)-DOMAIN FAMILY PROTEIN 20 (TCP20)
AT3G27590	unknown protein
AT3G27809	unknown protein
AT3G28850	Glutaredoxin family protein
AT3G28940	AIG2-like (avirulence induced gene) family protein
AT3G29100	VESICLE TRANSPORT V-SNARE 13 (VTI13)
AT3G29370	unknown protein
AT3G29575	ABI FIVE BINDING PROTEIN 3 (AFP3)
AT3G29810	COBRA-LIKE PROTEIN 2 PRECURSOR (COBL2)
AT3G30580	unknown protein
AT3G42060	myosin heavy chain-related
AT3G42770	F-box/RNI-like/FBD-like domains-containing protein
AT3G43120	SAUR-like auxin-responsive protein family
AT3G43148	FUNCTIONS IN: molecular_function unknown
AT3G43153	cAMP-dependent protein kinase inhibitor-related
AT3G43160	MATERNAL EFFECT EMBRYO ARREST 38 (MEE38)
AT3G43280	unknown protein
AT3G43290	unknown protein
AT3G44990	XYLOGLUCAN ENDO-TRANSGLYCOSYLASE-RELATED 8 (XTR8)
AT3G45050	unknown protein
AT3G45443	unknown protein
AT3G45730	unknown protein
AT3G45830	unknown protein
AT3G46280	protein kinase-related
AT3G46620	zinc finger (C3HC4-type RING finger) family protein
AT3G46830	RAB GTPASE HOMOLOG A2C (RABA2c)
AT3G47420	PHOSPHATE STARVATION-INDUCED GENE 3 (PS3)
AT3G47600	MYB DOMAIN PROTEIN 94 (MYB94)
AT3G48240	Octicosapeptide/Phox/Bem1p family protein
AT3G48360	BTB AND TAZ DOMAIN PROTEIN 2 (bt2)
AT3G48510	unknown protein
AT3G48920	MYB DOMAIN PROTEIN 45 (MYB45)
AT3G49115	unknown protein
AT3G49530	NAC DOMAIN CONTAINING PROTEIN 62 (NAC062)
AT3G49570	RESPONSE TO LOW SULFUR 3 (LSU3)
AT3G49580	RESPONSE TO LOW SULFUR 1 (LSU1)
AT3G49590	Autophagy-related protein 13
AT3G50530	CDPK-related kinase
AT3G50770	CALMODULIN-LIKE 41 (CML41)
AT3G50800	unknown protein
AT3G51890	Clathrin light chain protein
AT3G52290	IQ-DOMAIN 3 (IQD3)
AT3G52340	SUCROSE-6F-PHOSPHATE PHOSPHOHYDROLASE 2 (SPP2)
AT3G52510	F-box associated ubiquitination effector family protein
AT3G52870	IQ calmodulin-binding motif family protein
AT3G52890	KCBP-INTERACTING PROTEIN KINASE (KIPK)
AT3G53200	MYB DOMAIN PROTEIN 27 (MYB27)
AT3G53480	PLEIOTROPIC DRUG RESISTANCE 9 (PDR9)
AT3G54650	(FBL17)
AT3G55250	unknown protein
AT3G55560	AT-HOOK PROTEIN OF GA FEEDBACK 2 (AGF2)
AT3G55730	MYB DOMAIN PROTEIN 109 (MYB109)
AT3G56200	Encodes a putative amino acid transporter.
AT3G56230	BTB/POZ domain-containing protein
AT3G57030	Calcium-dependent phosphotriesterase superfamily protein
AT3G57180	BRASSINAZOLE(BRZ) INSENSITIVE PALE GREEN 2 (BPG2)
AT3G57410	VILLIN 3 (VLN3)
AT3G57450	unknown protein
AT3G59050	POLYAMINE OXIDASE 3 (PAO3)
AT3G59080	Eukaryotic aspartyl protease family protein
AT3G59220	PIRIN (PRN)
AT3G59710	NAD(P)-binding Rossmann-fold superfamily protein
AT3G60140	DARK INDUCIBLE 2 (DIN2)
AT3G61420	BSD domain (BTF2-like transcription factors, Synapse-associated proteins and DOS2-like proteins)
AT3G61930	unknown protein
AT3G62090	PHYTOCHROME INTERACTING FACTOR 3-LIKE 2 (PIL2)
AT3G62630	Protein of unknown function (DUF1645)
AT3G62830	(AUD1)
AT3G63460	transducin family protein / WD-40 repeat family protein
AT4G01245	FUNCTIONS IN: molecular_function unknown
AT4G01340	CHP-rich zinc finger protein-related
AT4G01516	unknown protein
AT4G01535	unknown protein
AT4G01671	unknown protein
AT4G01690	(PPOX)
AT4G02330	(ATPMEPCRB)
AT4G02380	SENESCENCE-ASSOCIATED GENE 21 (SAG21)
AT4G03292	Polynucleotidyl transferase, ribonuclease H-like superfamily protein
AT4G03390	STRUBBELIG-RECEPTOR FAMILY 3 (SRF3)
AT4G03460	Ankyrin repeat family protein
AT4G04610	APS REDUCTASE 1 (APR1)
AT4G04690	F-box and associated interaction domains-containing protein
AT4G04745	unknown protein
AT4G04960	Concanavalin A-like lectin protein kinase family protein
AT4G05020	NAD(P)H dehydrogenase B2 (NDB2)
AT4G05620	Galactose oxidase/kelch repeat superfamily protein
AT4G06479	zinc ion binding
AT4G07526	unknown protein
AT4G08073	unknown protein
AT4G08097	BEST Arabidopsis thaliana protein match is: myosin heavy chain-related (TAIR:AT3G30230.1)
AT4G08580	microfibrillar-associated protein-related
AT4G08878	Major facilitator superfamily protein
AT4G08949	unknown protein
AT4G09150	T-complex protein 11
AT4G09570	CALCIUM-DEPENDENT PROTEIN KINASE 4 (CPK4)
AT4G09880	unknown protein
AT4G09890	Protein of unknown function (DUF3511)
AT4G10600	RING/FYVE/PHD zinc finger superfamily protein
AT4G10700	BEST Arabidopsis thaliana protein match is: CDC68-related (TAIR:AT4G10660.1)
AT4G10860	unknown protein
AT4G11521	Receptor-like protein kinase-related family protein
AT4G11640	SERINE RACEMASE (SR)
AT4G12090	Cornichon family protein
AT4G12110	STEROL-4ALPHA-METHYL OXIDASE 1-1 (SMO1-1)
AT4G12250	UDP-D-GLUCURONATE 4-EPIMERASE 5 (GAE5)
AT4G12420	(SKU5)
AT4G12730	FASCICLIN-LIKE ARABINOGALACTAN 2 (FLA2)
AT4G13040	Integrase-type DNA-binding superfamily protein
AT4G14350	AGC (cAMP-dependent, cGMP-dependent and protein kinase C) kinase family protein
AT4G14580	CBL-INTERACTING PROTEIN KINASE 4 (CIPK4)
AT4G14940	AMINE OXIDASE 1 (AO1)
AT4G15056	FUNCTIONS IN: molecular_function unknown
AT4G15236	ABC-2 and Plant PDR ABC-type transporter family protein
AT4G15800	RALF-LIKE 33 (RALFL33)
AT4G16146	cAMP-regulated phosphoprotein 19-related protein
AT4G16150	calmodulin binding
AT4G16380	Heavy metal transport/detoxification superfamily protein
AT4G16490	ARM repeat superfamily protein
AT4G16500	Cystatin/monellin superfamily protein
AT4G16990	RESISTANCE TO LEPTOSPHAERIA MACULANS 3 (RLM3)
AT4G17230	SCARECROW-LIKE 13 (SCL13)
AT4G17615	CALCINEURIN B-LIKE PROTEIN 1 (CBL1)
AT4G17830	Peptidase M20/M25/M40 family protein
AT4G18310	unknown protein
AT4G18450	encodes a member of the ERF (ethylene response factor) subfamily B-3 of ERF/AP2 transcription factor family. The protein contains one AP2 domain. There are 18 members in this subfamily including ATERF-1, ATERF-2, AND ATERF-5.
AT4G18640	MORPHOGENESIS OF ROOT HAIR 1 (MRH1)
AT4G18660	unknown protein
AT4G18700	CBL-INTERACTING PROTEIN KINASE 12 (CIPK12)
AT4G18950	Integrin-linked protein kinase family
AT4G19110	Protein kinase superfamily protein
AT4G19150	Ankyrin repeat family protein
AT4G19220	Tetratricopeptide repeat (TPR)-like superfamily protein
AT4G19420	Pectinacetylesterase family protein
AT4G19960	K+ UPTAKE PERMEASE 9 (KUP9)
AT4G20250	unknown protein
AT4G20320	CTP synthase family protein
AT4G21990	APS REDUCTASE 3 (APR3)
AT4G22820	A20/AN1-like zinc finger family protein
AT4G23010	UDP-galactose transporter 2 (UTR2)
AT4G23060	IQ-DOMAIN 22 (IQD22)
AT4G23190	CYSTEINE-RICH RLK11 (CRK11)
AT4G23810	(WRKY53)
AT4G23940	FtsH extracellular protease family
AT4G24060	Dof-type zinc finger DNA-binding family protein
AT4G24480	Protein kinase superfamily protein
AT4G24570	DICARBOXYLATE CARRIER 2 (DIC2)
AT4G24940	SUMO-ACTIVATING ENZYME 1A (SAE1A)
AT4G24960	ARABIDOPSIS THALIANA HVA22 HOMOLOGUE D (HVA22D)
AT4G25630	FIBRILLARIN 2 (FIB2)
AT4G26950	Protein of unknown function, DUF584
AT4G27180	ARABIDOPSIS THALIANA KINESIN 2 (ATK2)
AT4G27260	(WES1)
AT4G27270	Quinone reductase family protein
AT4G27300	S-locus lectin protein kinase family protein
AT4G27410	RESPONSIVE TO DESICCATION 26 (RD26)
AT4G27657	unknown protein
AT4G28240	Wound-responsive family protein
AT4G28530	NAC DOMAIN CONTAINING PROTEIN 74 (NAC074)
AT4G28700	AMMONIUM TRANSPORTER 1
AT4G28840	unknown protein
AT4G28910	NOVEL INTERACTOR OF JAZ (NINJA)
AT4G29140	MATE efflux family protein
AT4G29190	Zinc finger C-x8-C-x5-C-x3-H type family protein
AT4G29700	Alkaline-phosphatase-like family protein
AT4G29880	PLANT INTRACELLULAR RAS GROUP-RELATED LRR 7 (PIRL7)
AT4G29905	unknown protein
AT4G30060	Core-2/I-branching beta-1,6-N-acetylglucosaminyltransferase family protein
AT4G30190	belongs to the P-type ATPase superfamily of cation-transporting ATPases, pumps protons out of the cell, generating a proton gradient that drives the active transport of nutrients by proton symport. has two autoinhibitory regions within the C-terminal dom
AT4G30360	CYCLIC NUCLEOTIDE-GATED CHANNEL 17 (CNGC17)
AT4G30370	RING/U-box superfamily protein
AT4G30400	RING/U-box superfamily protein
AT4G30470	NAD(P)-binding Rossmann-fold superfamily protein
AT4G30490	AFG1-like ATPase family protein
AT4G30610	BRI1 SUPPRESSOR 1 (BRS1)
AT4G30710	QWRF DOMAIN CONTAINING 8 (QWRF8)
AT4G31500	CYTOCHROME P450 MONOOXYGENASE 83B1 (CYP83B1)
AT4G31875	unknown protein
AT4G32020	unknown protein
AT4G32070	Octicosapeptide/Phox/Bem1p (PB1) domain-containing protein / tetratricopeptide repeat (TPR)-containing protein
AT4G32280	INDOLE-3-ACETIC ACID INDUCIBLE 29 (IAA29)
AT4G32300	S-DOMAIN-2 5 (SD2-5)
AT4G32460	FUNCTIONS IN: molecular_function unknown
AT4G33040	Thioredoxin superfamily protein
AT4G33170	Tetratricopeptide repeat (TPR)-like superfamily protein
AT4G33310	unknown protein
AT4G33580	BETA CARBONIC ANHYDRASE 5 (BCA5)
AT4G33960	unknown protein
AT4G33980	FUNCTIONS IN: molecular_function unknown
AT4G34200	EMBRYO SAC DEVELOPMENT ARREST 9 (EDA9)
AT4G34530	CRYPTOCHROME-INTERACTING BASIC-HELIX-LOOP-HELIX 1 (CIB1)
AT4G34740	GLN PHOSPHORIBOSYL PYROPHOSPHATE AMIDOTRANSFERASE 2 (ASE2)
AT4G34770	SAUR-like auxin-responsive protein family
AT4G34980	SUBTILISIN-LIKE SERINE PROTEASE 2 (SLP2)
AT4G35070	SBP (S-ribonuclease binding protein) family protein
AT4G35720	Arabidopsis protein of unknown function (DUF241)
AT4G35790	PHOSPHOLIPASE D DELTA (PLDDELTA)
AT4G35850	Pentatricopeptide repeat (PPR) superfamily protein
AT4G36400	Encodes a (D)-2-hydroxyglutarate dehydrogenase.
AT4G36650	PLANT-SPECIFIC TFIIB-RELATED PROTEIN (PBRP)
AT4G36925	unknown protein
AT4G36970	Remorin family protein
AT4G37235	Uncharacterised protein family (UPF0497)
AT4G37380	Tetratricopeptide repeat (TPR)-like superfamily protein
AT4G37550	Acetamidase/Formamidase family protein
AT4G37730	BASIC LEUCINE-ZIPPER 7 (bZIP7)
AT4G37740	GROWTH-REGULATING FACTOR 2 (GRF2)
AT4G37790	(HAT22)
AT4G38330	Integral membrane protein hemolysin-III homolog
AT4G38620	MYB DOMAIN PROTEIN 4 (MYB4)
AT4G38850	SMALL AUXIN UPREGULATED 15 (SAUR15)
AT4G39390	NUCLEOTIDE SUGAR TRANSPORTER-KT 1 (NST-K1)
AT4G39890	RAB GTPASE HOMOLOG H1C (RABH1c)
AT4G39930	unknown protein
AT4G40010	SNF1-RELATED PROTEIN KINASE 2.7 (SNRK2.7)
AT5G01530	LIGHT HARVESTING COMPLEX PHOTOSYSTEM II (LHCB4.1)
AT5G01720	RNI-like superfamily protein
AT5G01734	unknown protein
AT5G01820	SERINE/THREONINE PROTEIN KINASE 1 (SR1)
AT5G01830	ARM repeat superfamily protein
AT5G02021	unknown protein
AT5G02530	RNA-binding (RRM/RBD/RNP motifs) family protein
AT5G03370	acylphosphatase family
AT5G03530	RAB GTPASE HOMOLOG C2A (RABC2A)
AT5G03660	Family of unknown function (DUF662)
AT5G03720	HEAT SHOCK TRANSCRIPTION FACTOR A3 (HSFA3)
AT5G04430	BINDING TO TOMV RNA 1L (LONG FORM) (BTR1L)
AT5G04470	SIAMESE (SIM)
AT5G04530	3-KETOACYL-COA SYNTHASE 19 (KCS19)
AT5G04590	SULFITE REDUCTASE (SIR)
AT5G04750	F1F0-ATPase inhibitor protein, putative
AT5G04820	ARABIDOPSIS THALIANA OVATE FAMILY PROTEIN 13 (OFP13)
AT5G04930	AMINOPHOSPHOLIPID ATPASE1 (ALA1)
AT5G05090	Homeodomain-like superfamily protein
AT5G05140	Transcription elongation factor (TFIIS) family protein
AT5G05590	PHOSPHORIBOSYLANTHRANILATE ISOMERASE 2 (PAI2)
AT5G05598	Encodes a Defensin-like (DEFL) family protein
AT5G05730	ASA1 encodes the alpha subunit of anthranilate synthase, which catalyzes the rate-limiting step of tryptophan synthesis. ASA1 is induced by ethylene, and forms a link between ethylene signalling and auxin synthesis in roots.
AT5G05965	unknown protein
AT5G06270	unknown protein
AT5G06300	Putative lysine decarboxylase family protein
AT5G07440	GLUTAMATE DEHYDROGENASE 2 (GDH2)
AT5G07680	NAC DOMAIN CONTAINING PROTEIN 80 (NAC080)
AT5G07870	HXXXD-type acyl-transferase family protein
AT5G07980	dentin sialophosphoprotein-related
AT5G08240	unknown protein
AT5G08650	Small GTP-binding protein
AT5G08790	(ATAF2)
AT5G09760	Plant invertase/pectin methylesterase inhibitor superfamily
AT5G09850	Transcription elongation factor (TFIIS) family protein
AT5G09976	FUNCTIONS IN: molecular_function unknown
AT5G10720	HISTIDINE KINASE 5 (HK5)
AT5G10960	Polynucleotidyl transferase, ribonuclease H-like superfamily protein
AT5G11090	serine-rich protein-related
AT5G11230	Nucleotide-sugar transporter family protein
AT5G11650	alpha/beta-Hydrolases superfamily protein
AT5G11950	Encodes a protein of unknown function. It has been crystallized and shown to be structurally almost identical to the protein encoded by At2G37210.
AT5G12340	unknown protein
AT5G12890	UDP-Glycosyltransferase superfamily protein
AT5G12940	Leucine-rich repeat (LRR) family protein
AT5G13170	SENESCENCE-ASSOCIATED PROTEIN 29 (SAG29)
AT5G13180	NAC DOMAIN CONTAINING PROTEIN 83 (NAC083)
AT5G13360	Auxin-responsive GH3 family protein
AT5G13390	NO EXINE FORMATION 1 (NEF1)
AT5G13740	ZINC INDUCED FACILITATOR 1 (ZIF1)
AT5G13760	Plasma-membrane choline transporter family protein
AT5G14180	MYZUS PERSICAE-INDUCED LIPASE 1 (MPL1)
AT5G14350	Pentatricopeptide repeat (PPR) superfamily protein
AT5G14500	aldose 1-epimerase family protein
AT5G14760	L-ASPARTATE OXIDASE (AO)
AT5G15210	HOMEOBOX PROTEIN 30 (HB30)
AT5G15220	Ribosomal protein L27 family protein
AT5G15260	Ribosomal protein L34e superfamily protein
AT5G15580	LONGIFOLIA1 (LNG1)
AT5G15950	Adenosylmethionine decarboxylase family protein
AT5G16480	Phosphotyrosine protein phosphatases superfamily protein
AT5G16560	KANADI (KAN)
AT5G16567	unknown protein
AT5G16640	Pentatricopeptide repeat (PPR) superfamily protein
AT5G16880	Target of Myb protein 1
AT5G17330	GLUTAMATE DECARBOXYLASE (GAD)
AT5G17640	Protein of unknown function (DUF1005)
AT5G17795	unknown protein
AT5G18560	(PUCHI)
AT5G18630	alpha/beta-Hydrolases superfamily protein
AT5G18650	CHY-type/CTCHY-type/RING-type Zinc finger protein
AT5G18760	RING/U-box superfamily protein
AT5G19140	(AILP1)
AT5G19160	TRICHOME BIREFRINGENCE-LIKE 11 (TBL11)
AT5G19257	unknown protein
AT5G19650	ARABIDOPSIS THALIANA OVATE FAMILY PROTEIN 8 (OFP8)
AT5G20110	Dynein light chain type 1 family protein
AT5G20181	unknown protein
AT5G20510	ALFIN-LIKE 5 (AL5)
AT5G22250	Polynucleotidyl transferase, ribonuclease H-like superfamily protein
AT5G22300	NITRILASE 4 (NIT4)
AT5G22490	O-acyltransferase (WSD1-like) family protein
AT5G22570	WRKY DNA-BINDING PROTEIN 38 (WRKY38)
AT5G23000	MYB DOMAIN PROTEIN 37 (MYB37)
AT5G23340	RNI-like superfamily protein
AT5G23870	Pectinacetylesterase family protein
AT5G23930	Mitochondrial transcription termination factor family protein
AT5G24210	alpha/beta-Hydrolases superfamily protein
AT5G24620	Pathogenesis-related thaumatin superfamily protein
AT5G24660	RESPONSE TO LOW SULFUR 2 (LSU2)
AT5G24760	GroES-like zinc-binding dehydrogenase family protein
AT5G25130	CYTOCHROME P450, FAMILY 71, SUBFAMILY B, POLYPEPTIDE 12 (CYP71B12)
AT5G25180	CYTOCHROME P450, FAMILY 71, SUBFAMILY B, POLYPEPTIDE 14 (CYP71B14)
AT5G25560	CHY-type/CTCHY-type/RING-type Zinc finger protein
AT5G25820	Exostosin family protein
AT5G25840	Protein of unknown function (DUF1677)
AT5G26010	Protein phosphatase 2C family protein
AT5G27000	ARABIDOPSIS THALIANA KINESIN 4 (ATK4)
AT5G27340	unknown protein
AT5G27350	(SFP1)
AT5G28050	Cytidine/deoxycytidylate deaminase family protein
AT5G28300	Duplicated homeodomain-like superfamily protein
AT5G28960	unknown protein
AT5G29560	caleosin-related family protein
AT5G31412	hAT transposon superfamily protein
AT5G33370	GDSL-like Lipase/Acylhydrolase superfamily protein
AT5G33406	hAT dimerisation domain-containing protein / transposase-related
AT5G35180	FUNCTIONS IN: phosphoinositide binding
AT5G37260	REVEILLE 2 (RVE2)
AT5G37890	Protein with RING/U-box and TRAF-like domains
AT5G38020	encodes a protein whose sequence is similar to SAM:salicylic acid carboxyl methyltransferase (SAMT) (GI:6002712)(Clarkia breweri) and to SAM:benzoic acid carboxyl methyltransferase (BAMT)(GI:9789277)(Antirrhinum majus)
AT5G38040	UDP-Glycosyltransferase superfamily protein
AT5G38200	Class I glutamine amidotransferase-like superfamily protein
AT5G38210	Protein kinase family protein
AT5G38240	Protein kinase family protein
AT5G38410	Ribulose bisphosphate carboxylase (small chain) family protein
AT5G38480	GENERAL REGULATORY FACTOR 3 (GRF3)
AT5G38980	unknown protein
AT5G39050	HXXXD-type acyl-transferase family protein
AT5G39320	UDP-glucose 6-dehydrogenase family protein
AT5G39581	unknown protein
AT5G39950	THIOREDOXIN 2 (TRX2)
AT5G40330	MYB DOMAIN PROTEIN 23 (MYB23)
AT5G40470	RNI-like superfamily protein
AT5G40690	CONTAINS InterPro DOMAIN/s: EF-Hand 1, calcium-binding site (InterPro:IPR018247)
AT5G40800	unknown protein
AT5G40840	(SYN2)
AT5G42650	ALLENE OXIDE SYNTHASE (AOS)
AT5G43150	unknown protein
AT5G43700	AUXIN INDUCIBLE 2-11 (ATAUX2-11)
AT5G43810	ZWILLE (ZLL)
AT5G44220	F-box family protein
AT5G44390	FAD-binding Berberine family protein
AT5G44790	RESPONSIVE-TO-ANTAGONIST 1 (RAN1)
AT5G45100	SBP (S-ribonuclease binding protein) family protein
AT5G45110	NPR1-LIKE PROTEIN 3 (NPR3)
AT5G45280	Pectinacetylesterase family protein
AT5G45720	AAA-type ATPase family protein
AT5G45820	CBL-INTERACTING PROTEIN KINASE 20 (CIPK20)
AT5G45940	NUDIX HYDROLASE HOMOLOG 11 (NUDT11)
AT5G46080	Protein kinase superfamily protein
AT5G46700	TORONADO 2 (TRN2)
AT5G47040	LON PROTEASE 2 (LON2)
AT5G47100	CALCINEURIN B-LIKE PROTEIN 9 (CBL9)
AT5G47740	Adenine nucleotide alpha hydrolases-like superfamily protein
AT5G48150	PHYTOCHROME A SIGNAL TRANSDUCTION 1 (PAT1)
AT5G48500	unknown protein
AT5G48550	F-box associated ubiquitination effector family protein
AT5G48860	unknown protein
AT5G49120	Protein of unknown function (DUF581)
AT5G49610	F-box family protein
AT5G50120	Transducin/WD40 repeat-like superfamily protein
AT5G50460	secE/sec61-gamma protein transport protein
AT5G50760	SAUR-like auxin-responsive protein family
AT5G50900	ARM repeat superfamily protein
AT5G50920	CLPC HOMOLOGUE 1 (CLPC1)
AT5G51090	unknown protein
AT5G51180	alpha/beta-Hydrolases superfamily protein
AT5G51990	C- REPEAT-BINDING FACTOR 4 (CBF4)
AT5G52780	Protein of unknown function (DUF3464)
AT5G53200	TRIPTYCHON (TRY)
AT5G53220	unknown protein
AT5G53280	PLASTID DIVISION1 (PDV1)
AT5G53410	unknown protein
AT5G53451	unknown protein
AT5G53500	Transducin/WD40 repeat-like superfamily protein
AT5G53540	P-loop containing nucleoside triphosphate hydrolases superfamily protein
AT5G53905	unknown protein
AT5G54145	unknown protein
AT5G54160	O-METHYLTRANSFERASE 1 (OMT1)
AT5G54165	unknown protein
AT5G54225	LOW-MOLECULAR-WEIGHT CYSTEINE-RICH 83 (LCR83)
AT5G54540	Uncharacterised conserved protein (UCP012943)
AT5G54650	FORMIN HOMOLOGY5 (Fh5)
AT5G55080	RAS-RELATED NUCLEAR PROTEIN 4 (RAN4)
AT5G56050	FUNCTIONS IN: molecular_function unknown
AT5G56230	PRENYLATED RAB ACCEPTOR 1.G2 (PRA1.G2)
AT5G56865	unknown protein
AT5G56870	BETA-GALACTOSIDASE 4 (BGAL4)
AT5G56980	unknown protein
AT5G57040	Lactoylglutathione lyase / glyoxalase I family protein
AT5G57330	Galactose mutarotase-like superfamily protein
AT5G57391	unknown protein
AT5G57567	unknown protein
AT5G57700	BNR/Asp-box repeat family protein
AT5G57720	AP2/B3-like transcriptional factor family protein
AT5G57800	ECERIFERUM 3 (CER3)
AT5G58110	chaperone binding
AT5G58350	WITH NO K (=LYSINE) 4 (WNK4)
AT5G58900	Homeodomain-like transcriptional regulator
AT5G59450	GRAS family transcription factor
AT5G59520	ZRT/IRT-LIKE PROTEIN 2 (ZIP2)
AT5G59820	RESPONSIVE TO HIGH LIGHT 41 (RHL41)
AT5G59960	unknown protein
AT5G60660	PLASMA MEMBRANE INTRINSIC PROTEIN 2
AT5G60680	Protein of unknown function, DUF584
AT5G60690	REVOLUTA (REV)
AT5G60880	BREAKING OF ASYMMETRY IN THE STOMATAL LINEAGE (BASL)
AT5G61440	ATYPICAL CYS HIS RICH THIOREDOXIN 5 (ACHT5)
AT5G61780	TUDOR-SN PROTEIN 2 (TUDOR2)
AT5G61990	Pentatricopeptide repeat (PPR) superfamily protein
AT5G62470	MYB DOMAIN PROTEIN 96 (MYB96)
AT5G63087	Encodes a Plant thionin family protein
AT5G63420	EMBRYO DEFECTIVE 2746 (emb2746)
AT5G63595	FLAVONOL SYNTHASE 4 (FLS4)
AT5G63790	NAC DOMAIN CONTAINING PROTEIN 102 (NAC102)
AT5G64260	EXORDIUM LIKE 2 (EXL2)
AT5G64530	XYLEM NAC DOMAIN 1 (XND1)
AT5G64570	BETA-D-XYLOSIDASE 4 (XYL4)
AT5G64650	Ribosomal protein L17 family protein
AT5G64660	CYS, MET, PRO, AND GLY PROTEIN 2 (CMPG2)
AT5G64910	unknown protein
AT5G65310	HOMEOBOX PROTEIN 5 (HB5)
AT5G65470	O-fucosyltransferase family protein
AT5G65640	BETA HLH PROTEIN 93 (bHLH093)
AT5G65670	INDOLE-3-ACETIC ACID INDUCIBLE 9 (IAA9)
AT5G65910	BSD domain-containing protein
AT5G66650	Protein of unknown function (DUF607)
AT5G66790	Protein kinase superfamily protein
AT5G66880	SUCROSE NONFERMENTING 1(SNF1)-RELATED PROTEIN KINASE 2.3 (SNRK2.3)
AT5G67290	FAD-dependent oxidoreductase family protein
AT5G67300	MYB DOMAIN PROTEIN R1 (MYBR1)
AT5G67420	LOB DOMAIN-CONTAINING PROTEIN 37 (LBD37)
EIN3-ND (EIN3 targets, expression not detected)
AT1G06148	Unknown gene
AT1G07180	ALTERNATIVE NAD(P)H DEHYDROGENASE 1 (NDA1)
AT1G11250	SYNTAXIN OF PLANTS 125 (SYP125)
AT1G11330	S-locus lectin protein kinase family protein
AT1G17235	ROTUNDIFOLIA LIKE 11 (RTFL11)
AT1G20130	GDSL-like Lipase/Acylhydrolase superfamily protein
AT1G20310	unknown protein
AT1G21970	LEAFY COTYLEDON 1 (LEC1)
AT1G23965	unknown protein
AT1G26210	SOB FIVE-LIKE 1 (SOFL1)
AT1G29020	Calcium-binding EF-hand family protein
AT1G31290	ARGONAUTE 3 (AGO3)
AT1G52343	unknown protein
AT1G57613	unknown protein
AT1G60095	Mannose-binding lectin superfamily protein
AT1G69990	Leucine-rich repeat protein kinase family protein
AT1G76230	unknown protein
AT2G25460	CONTAINS InterPro DOMAIN/s: C2 calcium-dependent membrane targeting (InterPro:IPR000008)
AT2G27250	CLAVATA3 (CLV3)
AT2G28560	(RAD51B)
AT2G28690	Protein of unknown function (DUF1635)
AT2G31230	ETHYLENE-RESPONSIVE ELEMENT BINDING FACTOR 15 (ERF15)
AT2G32487	unknown protein
AT2G37980	O-fucosyltransferase family protein
AT2G38920	SPX (SYG1/Pho81/XPR1) domain-containing protein / zinc finger (C3HC4-type RING finger) protein-related
AT2G41225	unknown protein
AT2G44800	2-oxoglutarate (2OG) and Fe(II)-dependent oxygenase superfamily protein
AT2G46640	unknown protein
AT3G11180	2-oxoglutarate (2OG) and Fe(II)-dependent oxygenase superfamily protein
AT3G15700	P-loop containing nucleoside triphosphate hydrolases superfamily protein
AT3G19090	RNA-binding protein
AT3G19700	HAIKU2 (IKU2)
AT3G21780	UDP-GLUCOSYL TRANSFERASE 71B6 (UGT71B6)
AT3G23120	RECEPTOR LIKE PROTEIN 38 (RLP38)
AT3G26200	CYTOCHROME P450, FAMILY 71, SUBFAMILY B, POLYPEPTIDE 22 (CYP71B22)
AT3G26790	FUSCA 3 (FUS3)
AT3G58780	One of two genes (SHP1 and SHP2) that are required for fruit dehiscence. The two genes control dehiscence zone differentiation and promote the lignification of adjacent cells.
AT4G18350	NINE-CIS-EPOXYCAROTENOID DIOXYGENASE 2 (NCED2)
AT4G27290	S-locus lectin protein kinase family protein
AT4G27850	Glycine-rich protein family
AT4G37310	CYTOCHROME P450, FAMILY 81, SUBFAMILY H, POLYPEPTIDE 1 (CYP81H1)
AT4G38530	PHOSPHOLIPASE C1 (PLC1)
AT4G38560	Arabidopsis phospholipase-like protein (PEARLI 4) family
AT5G03680	PETAL LOSS (PTL)
AT5G25290	CONTAINS InterPro DOMAIN/s: F-box domain, cyclin-like (InterPro:IPR001810), F-box domain, Skp2-like (InterPro:IPR022364), Protein of unknown function DUF295 (InterPro:IPR005174)
AT5G35770	STERILE APETALA (SAP)
AT5G40900	Nucleotide-diphospho-sugar transferase family protein
AT5G48100	TRANSPARENT TESTA 10 (TT10)
AT5G48200	unknown protein
AT5G49620	Member of the R2R3 factor gene family.
AT5G54720	Ankyrin repeat family protein
AT5G61740	ABC2 HOMOLOG 14 (ATH14)
AT5G65320	basic helix-loop-helix (bHLH) DNA-binding superfamily protein

## Sheet: C
EIN3 target gene distribution of Gene Ontology terms
Term	Observed Frequency	Expected Frequency	p-value
response to hormone stimulus	107 out of 1306 genes, 8.2%	702 out of 28924 genes, 2.4%	3.92e-26
response to endogenous stimulus	115 out of 1306 genes, 8.8%	801 out of 28924 genes, 2.8%	7.21e-26
response to chemical stimulus	143 out of 1306 genes, 10.9%	1271 out of 28924 genes, 4.4%	1.35e-21
response to ethylene stimulus	37 out of 1306 genes, 2.8%	138 out of 28924 genes, 0.5%	2.65e-16
hormone-mediated signaling	44 out of 1306 genes, 3.4%	225 out of 28924 genes, 0.8%	6.12e-14
regulation of transcription	147 out of 1306 genes, 11.3%	1617 out of 28924 genes, 5.6%	1.15e-13
regulation of nucleobase, nucleoside,nucleotide and nucleic	147 out of 1306 genes, 1l.3%	1636 out of 28924 genes, 5.7%	3.09e-13
regulation of cellular metabolic process	150 out of 1306 genes, 11.5%	1703 out of 28924 genes, 5.9%	8.19e-13
regulation of cellular process	170 out of 1306 genes, 13.0%	2033 out of 28924 genes, 7.0%	1.05e-12
transcription	150 out of 1306 genes, 11.5%	1713 out of 28924 genes, 5.9%	1.33e-12
regulation of metabolic process	150 out of 1306 genes, 11.5%	1719 out of 28924 genes, 5.9%	1.79e-12
regulation of biological process	176 out of 1306 genes, 13.5%	2178 out of 28924 genes, 7.5%	7.42e-12
&regulation of gene expression	150 out of 1306 genes, 11.5%	1763 out of 28924 genes, 6.1%	1.42e-11
regulation of gene expression	150 out of 1306 genes, 11.5%	1763 out of 28924 genes, 6.1%	1.42e-11
ethylene mediated signaling pathway	20 out of 1306 genes, 1.5%	55 out of 28924 genes, 0.2%	4.83e-11
biological regulation	192 out of 1306 genes, 14.7%	2521 out of 28924 genes, 8.7%	1.12e-10
two-component signal transduction system	22 out of 1306 genes, 1.7%	73 out of 28924 genes, 0.3%	2.41e-10
response to stimulus	205 out of 1306 genes, 15.7%	2823 out of 28924 genes, 9.8%	1.41e-09
response to abscisic acid stimulus	37 out of 1306 genes, 2.8%	227 out of 28924 genes, 0.8%	4.94e-09
response to auxin stimulus	40 out of 1306 genes, 3.1%	273 out of 28924 genes, 0.9%	2.23e-08
response to jasmonic acid stimulus	26 out of 1306 genes, 2.0%	139 out of 28924 genes, 0.5%	2.61e-07
regulation of transcription, DNA-dependent	85 out of 1306 genes, 6.5%	934 out of 28924 genes, 3.2%	2.96e-07
regulation of RNA metabolic process	85 out of 1306 genes, 6.5%	940 out of 28924 genes, 3.2%	4.02e-07
regulation of ethylene mediated signaling pathway	8 out of 1306 genes, 0.6%	11 out of 28924 genes, 0.0%	9.96e-07
negative regulation of ethylene mediated signaling	8 out of 1306 genes, 0.6%	11 out of 28924 genes, 0.0%	9.96e-07
cell communication	94 out of 1306 genes, 7.2%	1109 out of 28924 genes, 3.8%	1.41e-06
transcription, DNA-dependent	85 out of 1306 genes, 6.5%	967 out of 28924 genes, 3.3%	1.54e-06
RNA biosynthetic process	85 out of 1306 genes, 6.5%	968 out of 28924 genes, 3.3%	1.61e-06
intracellular signaling cascade	59 out of 1306 genes, 4.5%	581 out of 28924 genes, 2.0%	2.59e-06
signal transduction	83 out of 1306 genes, 6.4%	974 out of 28924 genes, 3.4%	9.5e-06
nucleobase, nucleoside, nucleotide and nucleic	176 out of 1306 genes, 13.5%	2657 out of 28924 genes, 9.2%	5.14e-05
response to gibberellin stimulus	21 out of 1306 genes, 1.6%	126 out of 28924 genes, 0.4%	8.9e-05
response to salt stress	26 out of 1306 genes, 2.0%	183 out of 28924 genes, 0.6%	9.3e-05
response to abiotic stimulus	73 out of 1306 genes, 5.6%	883 out of 28924 genes, 3.1%	0.00021
regulation of response to stimulus	18 out of 1306 genes, 1.4%	107 out of 28924 genes, 0.4%	0.00055
negative regulation of signal transduction	10 out of 1306 genes, 0.8%	36 out of 28924 genes, 0.1%	0.00118
response to osmotic stress	26 out of 1306 genes, 2.0%	210 out of 28924 genes, 0.7%	0.00133
regulation of signal transduction	16 out of 1306 genes, 1.2%	93 out of 28924 genes, 0.3%	0.00156
response to salicylic acid stimulus	19 out of 1306 genes, 1.5%	131 out of 28924 genes, 0.5%	0.00279

## Sheet: D
Protein binding microarray transcription factor information
Plasmid	PWM_method	Gene	HK_ID	ME_ID	Species	Pfam_DBD	Probe_seq
pTH7086	BEEML-PBM	AT3G24120	3811	3788	Arabidopsis_thaliana	Myb_DNA-binding	MYSAIRSLPLDGGHVGGDYHGPLDGTNLPGDACLVLTTDPKPRLRWTTELHERFVDAVTQLGGPDKATPKTIMRTMGVKGLTLYHLKSHLQKFRLGRQAGKESTENSKDASCVGESQDTGSSSTSSMRMAQQEQNEGYQVTEAL
pTH7196	FeatureREDUCE	AT3G60530	5958	5876	Arabidopsis_thaliana	GATA	PRSRRSRAPAPSVAGTWAPMSESELCHSVAKPKPKKVYNAESVTADGARRCTHCASEKTPQWRTGPLGPKTLCNACGVRYKSGRLVPEYRPASSPTFVLTQHSNSHRKVMELRRQKEQQESCVRIPPFQPQ
pTH7197	BEEML-PBM	AT5G47230	4109	3877	Arabidopsis_thaliana	AP2	QNQNQFEPELKSQIRKPPLKISLPAKTEWIQFAAENTKPEVTKPVSEEEKKHYRGVRQRPWGKFAAEIRDPNKRGSRVWLGTFDTAIEAARAYDEAAFRLRGSKAILNFPLEVGKWKPRADEGEKKRKRDDDEKVTVVEKVLKTEQSVDVNGG
pTH7202	BEEML-PBM	AT4G17500	4106	3909	Arabidopsis_thaliana	AP2	EPSSSSSDEDRSSFPSVKIETPESFAAVDSVPVKKEKTSPVSAAVTAAKGKHYRGVRQRPWGKFAAEIRDPAKNGARVWLGTFETAEDAALAYDRAAFRMRGSRALLNFPLRVNSGEPDPVRIKSKRSSFSSSNENGAPKKRRTVAAGGGMDK
pTH7225	BEEML-PBM	AT1G43160	4507	4212	Arabidopsis_thaliana	AP2	VSGETEPSASATWTMGHKREREEFSLPPQPLITGSAVTKECESSMSLERPKKYRGVRQRPWGKWAAEIRDPHKATRVWLGTFETAEAAARAYDAAALRFRGSKAKLNFPENVGTQTIQRNSHFLQNSMQPSLTYIDQCPTLLSYSRCMEQQQ
pTH7227	BEEML-PBM	AT3G14230	4490	4213	Arabidopsis_thaliana	AP2	DVFVNVKPFVFTATTKPVASAFVSTVGSAYAKKTVESAEQAEKSSKRKRKNQYRGIRQRPWGKWAAEIRDPRKGSREWLGTFDTAEEAARAYDAAARRIRGTKAKVNFPEEKNPSVVSQKRPSAKTNNLQKSVAKPNKSVTLVQQPTHLSQQ
pTH7335	BEEML-PBM	AT5G39610	4105	3984	Arabidopsis_thaliana	NAM	MDYEASRIVEMVEDEEHIDLPPGFRFHPTDEELITHYLKPKVFNTFFSATAIGEVDLNKIEPWDLPWKAKMGEKEWYFFCVRDRKYPTGLRTNRATEAGYWKATGKDKEIFKGKSLVGMKKTLVFYKGRAPKGVKTNWVMHEYRLEGKYCIENLPQTAKNEWVICRVFQKRADGTKVPMSMLDPHINRMEPAGLPS
pTH7336	PWM_align	AT2G31230	4492	4293	Arabidopsis_thaliana	AP2	SEPQAFFCPNYDYSDDFFSFESPEMMIKEEIQNGDVSNSEEEEKVGIDEERSYRGVRKRPWGKFAAEIRDSTRNGIRVWLGTFDKAEEAALAYDQAAFATKGSLATLNFPVEVVRESLKKMENVNLHDGGSPVMALKRKHSLRNRPRGKKRSS
pTH7400	BEEML-PBM	AT3G60390	4516	5877	Arabidopsis_thaliana	Homeobox	MSGKKSERELMAAAGAVGGGRVEDNEIERASCSLGGGSDDEDGSGNGDDSSRKKLRLSKEQALVLEETFKEHSTLNPKQKMALAKQLNLRTRQVEVWFQNRRARTKLKQTEVDCEYLKRCCENLTDENRRLQKEVSELRALKLSPHLYMHMKPPTTL
pTH7539	BEEML-PBM	AT1G10480	4182	4056	Arabidopsis_thaliana	zf-C2H2	TGESSSGSSSDKTIKLFGFELISGSRTPEITTAESVSSSTNTTSLTVMKRHECQYCGKEFANSQALGGHQNAHKKERLKKKRLQLQARRASIGYYLTNHQQPITTSFQRQYKTPSYCAFSSMH
pTH7570	BEEML-PBM	AT1G30650	4169	4066	Arabidopsis_thaliana	WRKY	LLVDGTTFSSQIQISSPRNLGLKRRKSQAKKVVCIPAPAAMNSRSSGEVVPSDLWAWRKYGQKPIKGSPFPRGYYRCSSSKGCSARKQVERSRTDPNMLVITYTSEHNHPWPIQRNALAGSTRSSTSSSSNPNPSKPSTANVNSSSIGSQNTIYLPSSTTP
pTH7913	FeatureREDUCE	AT4G01720	4944	5878	Arabidopsis_thaliana	WRKY	DGRDMHRGSPKTPRIDQNKSTNHEEQQNPHDQLPYRKARVSVRARSDATTVNDGCQWRKYGQKMAKGNPCPRAYYRCTMAVGCPVRKQVQRCAEDTTILTTTYEGNHNHPLPPSATAMAATTSAAAAMLLSGSSSSNLHQTLSSPSATSSSSFYHNFPYTS
pTH7932	BEEML-PBM	AT2G27050	5777	4906	Arabidopsis_thaliana	EIN3	MMMFNEMGMYGNMDFFSSSTSLDVCPLPQAEQEPVVEDVDYTDDEMDVDELEKRMWRDKMRLKRLKEQQSKCKEGVDGSKQRQSQEQARRKKMSRAQDGILKYMLKMMEVCKAQGFVYGIIPEKGKPVTGASDNLREWWKDKVRFDRNGPAAIAKYQSENNISGGSNDCNSLVGPTPHTLQELQDTTLGSLLSALMQHCDPPQRRFPLEKGVSPPWWPNGNEEWWPQLGLPNEQGPPPYKKPHDLKKAWKVGVLTAVIKHMSPDIAKIRKLVRQSKCLQDKMTAKESATWLAIINQEEVVARELYPESCPPLSSSSSLGSGSLLINDCSEYDVEGFEKEQHGFDVEERKPEIVMMHPLASFGVAKMQHFPIKEEVATTVNLEFTRKRKQNNDMNVMVMD…
pTH7933	FeatureREDUCE	AT1G73730	4948	4907	Arabidopsis_thaliana	EIN3	MGDLAMSVADIRMENEPDDLASDNVAEIDVSDEEIDADDLERRMWKDRVRLKRIKERQKAGSQGAQTKETPKKISDQAQRKKMSRAQDGILKYMLKLMEVCKVRGFVYGIIPEKGKPVSGSSDNIRAWWKEKVKFDKNGPAAIAKYEEECLAFGKSDGNRNSQFVLQDLQDATLGSLLSSLMQHCDPPQRKYPLEKGTPPPWWPTGNEEWWVKLGLPKSQSPPYRKPHDLKKMWKVGVLTAVINHMLPDIAKIKRHVRQSKCLQDKMTAKESAIWLAVLNQEESLIQQPSSDNGNSNVTETHRRGNNADRRKPVVNSDSDYDVDGTEEASGSVSSKDSRRNQIQKEQPTAISHSVRDQDKAEKHRRRKRPRIRSGTVNRQEEEQPEAQQRNILPDMNHV…
pTH8200	PWM_align	AT1G09530	5209	5153	Arabidopsis_thaliana	HLH	PSESPSLSLKRKHSNIQDIDCHSEDVEEESGDGRKEAGPSRTGLGSKRSRSAEVHNLSERRRRDRINEKMRALQELIPNCNKVDKASMLDEAIEYLKSLQLQVQIMSMASGYYLPPAVMFPPGMGHYPAAAAAMAMGMGMPYAMGLPDLS
pTH8479	BEEML-PBM	e_gw1.87.73.1	5841	5468	Physcomitrella_patens	EIN3	MQDGEEMSDEEMDVDELEKRMWRDKMRLKRIKELQKDREMRSGTGHKQSQEQARRKKMSRAQDGILKYMLKMMEVCQAQGFVYGIIPEKGKPVSGASDNIRAWWKEKVRFDRNGPAAIVKYQADHALPGKPKGNVSTGPTPHTLQELQDTTLGSLLSALMQHCDPPQRRYPLEKGVPPPWWPSGDEEWWPQLGLPKGQGAPPYKKPHDLKKAWKVGVLTAVIKHMSPDIAKIRKLVRQSKCLQDKMTAKESATWLSVLNQEEGLA
pTH8729	FeatureREDUCE	AT3G20770	5910	5961	Arabidopsis_thaliana	EIN3	MMFNEMGMCGNMDFFSSGSLGEVDFCPVPQAEPDSIVEDDYTDDEIDVDELERRMWRDKMRLKRLKEQDKGKEGVDAAKQRQSQEQARRKKMSRAQDGILKYMLKMMEVCKAQGFVYGIIPENGKPVTGASDNLREWWKDKVRFDRNGPAAITKYQAENNIPGIHEGNNPIGPTPHTLQELQDTTLGSLLSALMQHCDPPQRRFPLEKGVPPPWWPNGKEDWWPQLGLPKDQGPAPYKKPHDLKKAWKVGVLTAVIKHMFPDIAKIRKLVRQSKCLQDKMTAKESATWLAIINQEESLARELYPESCPPLSLSGGSCSLLMNDCSQYDVEGFEKESHYEVEELKPEKVMNSSNFGMVAKMHDFPVKEEVPAGNSEFMRKRKPNRDLNTIMDRTVFTCEN…

## Sheet: E
Motifs of EIN3 targets are over-represented in the promoters of ethylene transcriptional response genes
AtID	Gene Name	p-value
AT1G30650	WRKY14	2.75689e-44
AT1G09530	PIF3	1.2879e-41
AT5G39610	NAC6	1.06834e-34
AT4G01720	WRKY47	3.16092e-18
AT4G17500	AT-ERF1	6.57824e-12
AT5G47230	ERF5	4.55301e-11
AT3G14230	RAP2.2	3.33258e-06
AT1G43160	RAP2.6	0.00131519
AT3G60530	GATA4	0.00285949
AT1G10480	ZFP5	1
AT3G24120		1
AT3G60390	HAT3	1
